# Supplementary material for: N,N′-Bis(4-bromo­benzyl­idene)butane-1,4-diamine
Source: Acta Crystallogr Sect E Struct Rep Online. 2008 Sep 6;64(Pt 10):o1894. doi: 10.1107/S1600536808028122 (PMC2959343; doi:10.1107/S1600536808028122)
Supplement: Supplementary file 2 [file e-64-o1894-Isup2.hkl]

# 
# h,k,l, Fc-squared, Fo-squared, sigma(Fo-squared) and status flag 
# 
data_I
_shelx_title ' 4brbn_0m in P21/c (100K)' 
_shelx_refln_list_code          4 
_shelx_F_calc_maximum      203.15 
_exptl_crystal_F_000       420.00 
_reflns_d_resolution_high  0.6196 
 
loop_ 
 _symmetry_equiv_pos_as_xyz 
 'x, y, z' 
 '-x, y+1/2, -z+1/2' 
 '-x, -y, -z' 
 'x, -y-1/2, z-1/2' 
 
_cell_length_a    11.2612 
_cell_length_b     9.5213 
_cell_length_c     8.2645 
_cell_angle_alpha  90.000 
_cell_angle_beta  100.040 
_cell_angle_gamma  90.000 
 
_shelx_F_squared_multiplier     1.000 
 
loop_ 
 _refln_index_h 
 _refln_index_k 
 _refln_index_l 
 _refln_F_squared_calc 
 _refln_F_squared_meas 
 _refln_F_squared_sigma 
 _refln_observed_status 
   1   0   0      112.70       76.78      5.11 o 
   2   0   0       35.17       33.75      2.70 o 
   3   0   0     8129.80     7889.54    125.98 o 
   4   0   0    10369.93    10417.16    166.53 o 
   5   0   0    10321.27    11239.57    179.95 o 
   6   0   0     2520.60     2614.67     50.42 o 
   7   0   0     4237.02     4227.26     63.47 o 
   8   0   0     5047.81     5244.02     83.56 o 
   9   0   0        0.93       15.12      5.31 o 
  10   0   0     1548.12     1559.02     40.27 o 
  11   0   0     2764.98     2919.07     79.50 o 
  12   0   0      917.18      933.77     33.35 o 
  13   0   0       58.35       60.50     23.06 o 
  14   0   0     1133.26     1185.32     61.12 o 
  15   0   0      542.52      488.12     39.97 o 
  16   0   0      654.27      738.08     48.30 o 
  17   0   0      186.17      274.05     34.13 o 
   1   1   0      562.65      580.84      8.48 o 
   2   1   0     1143.76     1172.91     16.02 o 
   3   1   0     1302.34     1411.75     19.99 o 
   4   1   0       63.86       69.97      3.12 o 
   5   1   0     3162.27     3399.86     44.24 o 
   6   1   0      141.07      132.68      5.06 o 
   7   1   0       40.48       38.42      3.26 o 
   8   1   0      160.19      189.99      5.94 o 
   9   1   0      815.55      825.37     14.47 o 
  10   1   0       81.39      112.05      9.48 o 
  11   1   0       41.09       28.23      7.09 o 
  12   1   0      345.33      345.04     14.18 o 
  13   1   0      275.14      304.72     26.07 o 
  14   1   0       31.60       26.89     10.81 o 
  15   1   0       92.75      118.14     13.59 o 
  16   1   0        9.49        3.66     15.60 o 
  17   1   0       93.19       94.79     19.04 o 
   0   2   0    12454.86    11380.94    205.00 o 
   1   2   0     2468.13     2562.94     38.31 o 
   2   2   0        0.63        0.27      1.14 o 
   3   2   0     1823.18     1819.59     26.61 o 
   4   2   0     2843.92     2941.06     42.37 o 
   5   2   0      909.22      965.61     15.42 o 
   6   2   0      231.70      223.29      5.14 o 
   7   2   0      966.88      964.07     13.29 o 
   8   2   0      760.30      750.73     10.77 o 
   9   2   0        4.94        7.23      3.89 o 
  10   2   0      559.56      572.16     15.67 o 
  11   2   0      643.05      644.98     18.60 o 
  12   2   0      197.35      196.04     13.98 o 
  13   2   0       35.76       39.75     10.69 o 
  14   2   0      362.23      382.09     19.05 o 
  15   2   0      236.99      284.98     17.64 o 
  16   2   0       63.24       72.31     21.05 o 
  17   2   0       12.51       -1.70     23.90 o 
   1   3   0     4186.34     4214.34     51.88 o 
   2   3   0    11082.06    10874.01    143.82 o 
   3   3   0     3570.52     3627.54     50.65 o 
   4   3   0      241.38      223.05      5.90 o 
   5   3   0     7539.92     7589.89     85.63 o 
   6   3   0     3585.90     3555.94     38.88 o 
   7   3   0      159.77      176.02      5.52 o 
   8   3   0      990.23      968.16     12.97 o 
   9   3   0     2274.80     2186.49     30.58 o 
  10   3   0     1155.61     1166.67     22.43 o 
  11   3   0       36.66       34.38      9.08 o 
  12   3   0     1297.27     1279.38     35.06 o 
  13   3   0     1073.75     1066.16     31.63 o 
  14   3   0      153.89      162.12     17.75 o 
  15   3   0      149.23      170.00     19.22 o 
  16   3   0      178.78      236.02     21.77 o 
  17   3   0      284.95      328.67     37.95 o 
   0   4   0     3882.11     3919.52     66.21 o 
   1   4   0      304.84      281.00      5.31 o 
   2   4   0     1595.25     1738.50     22.19 o 
   3   4   0      486.91      506.92      8.55 o 
   4   4   0      647.01      636.02      9.26 o 
   5   4   0      501.59      548.70      8.14 o 
   6   4   0       43.16       55.90      3.73 o 
   7   4   0     2828.39     2890.32     32.31 o 
   8   4   0      207.25      224.25      6.83 o 
   9   4   0      269.66      268.16      8.80 o 
  10   4   0      187.40      200.39     17.51 o 
  11   4   0      321.51      347.73     12.96 o 
  12   4   0      170.51      197.80     14.85 o 
  13   4   0        4.68       10.24     14.79 o 
  14   4   0        2.16       -3.92     13.27 o 
  15   4   0       90.99       68.80     16.78 o 
  16   4   0       56.98       58.42     23.71 o 
  17   4   0       52.69       42.41     17.09 o 
   1   5   0     4385.67     4456.49     58.85 o 
   2   5   0     2989.59     2989.12     34.40 o 
   3   5   0     1049.74     1084.54     13.48 o 
   4   5   0       38.06       47.04      2.96 o 
   5   5   0     1597.60     1601.63     19.42 o 
   6   5   0     2907.16     2976.20     35.51 o 
   7   5   0       24.39       30.02      3.89 o 
   8   5   0      335.13      326.47      8.80 o 
   9   5   0      969.92      919.76     19.48 o 
  10   5   0      651.97      648.45     20.57 o 
  11   5   0        0.53        7.33      7.18 o 
  12   5   0      463.85      460.64     18.15 o 
  13   5   0      389.28      415.58     25.33 o 
  14   5   0       84.42       88.20     16.23 o 
  15   5   0        3.28       -0.72     20.82 o 
  16   5   0      165.71      163.63     20.68 o 
   0   6   0     2551.29     2430.85     35.25 o 
   1   6   0     2689.39     2781.74     30.48 o 
   2   6   0      787.40      829.79     11.49 o 
   3   6   0     3003.40     3090.13     30.93 o 
   4   6   0     2341.57     2334.83     25.81 o 
   5   6   0      562.45      572.92     12.16 o 
   6   6   0      248.36      258.05      8.03 o 
   7   6   0     4912.62     4850.80     67.90 o 
   8   6   0      820.78      814.42     15.75 o 
   9   6   0      195.82      190.99     10.32 o 
  10   6   0      593.54      574.74     35.77 o 
  11   6   0     1092.40     1073.70     27.28 o 
  12   6   0      343.78      398.05     20.86 o 
  13   6   0       19.67       12.27     12.45 o 
  14   6   0      140.22      178.11     25.38 o 
  15   6   0      390.97      422.12     28.03 o 
  16   6   0       10.13       13.71     15.84 o 
   1   7   0       50.41       63.49      3.73 o 
   2   7   0      615.50      692.45     10.69 o 
   3   7   0       26.03       42.98      3.60 o 
   4   7   0       12.70        8.59      3.64 o 
   5   7   0      312.16      307.30      7.23 o 
   6   7   0      111.35      130.10      6.97 o 
   7   7   0        0.23        1.61      5.82 o 
   8   7   0      130.18      144.24     11.41 o 
   9   7   0       62.61       71.54      8.48 o 
  10   7   0      267.33      316.94     13.72 o 
  11   7   0        6.43        9.73      8.46 o 
  12   7   0       59.61       84.66     26.59 o 
  13   7   0        7.48       -1.34     11.84 o 
  14   7   0        0.37       -0.65     15.14 o 
  15   7   0        1.55       -3.95     15.26 o 
   0   8   0      498.70      490.58     12.33 o 
   1   8   0      371.13      386.33      7.80 o 
   2   8   0        0.53        1.64      3.17 o 
   3   8   0     1219.15     1248.62     16.53 o 
   4   8   0      851.25      866.33     15.01 o 
   5   8   0       95.54      113.86      7.00 o 
   6   8   0      482.24      487.07     13.17 o 
   7   8   0      338.74      339.38     13.35 o 
   8   8   0      899.66      877.94     21.28 o 
   9   8   0       15.48        4.61      7.98 o 
  10   8   0       33.34       29.70      8.88 o 
  11   8   0      399.38      438.11     16.95 o 
  12   8   0       60.01       83.81     14.86 o 
  13   8   0        0.45        0.47     12.78 o 
  14   8   0      151.80      189.48     53.19 o 
  15   8   0       32.14        0.33     15.88 o 
   1   9   0     1445.70     1474.15     25.05 o 
   2   9   0     1262.45     1244.53     19.27 o 
   3   9   0      312.75      323.85      8.12 o 
   4   9   0       44.53       42.27      6.24 o 
   5   9   0     1276.20     1345.81     27.32 o 
   6   9   0     1656.43     1678.94     30.13 o 
   7   9   0        8.28        6.75      8.66 o 
   8   9   0      300.86      329.24     15.94 o 
   9   9   0      389.70      401.66     16.01 o 
  10   9   0      671.58      652.22     19.87 o 
  11   9   0       10.59       13.00      9.91 o 
  12   9   0      312.15      321.24     33.18 o 
  13   9   0      242.17      277.00     21.35 o 
  14   9   0       20.87       22.73     14.62 o 
   0  10   0      240.02      250.39     14.75 o 
   1  10   0        0.79       -9.88      4.94 o 
   2  10   0        0.00        2.86      4.77 o 
   3  10   0        2.65        4.55      5.80 o 
   4  10   0        0.52       -5.71      6.14 o 
   5  10   0       21.28       23.68      8.65 o 
   6  10   0       18.17       18.50      8.90 o 
   7  10   0        4.22       13.45      9.61 o 
   8  10   0        3.95        5.72      9.57 o 
   9  10   0        8.77       -8.46     10.34 o 
  10  10   0       13.82        8.63     12.99 o 
  11  10   0        1.30       15.36     11.37 o 
  12  10   0        2.57       -5.75     11.84 o 
  13  10   0        0.19      -12.30     14.86 o 
   1  11   0      403.27      408.70     12.66 o 
   2  11   0      472.32      469.66     15.94 o 
   3  11   0       82.05      108.55     10.01 o 
   4  11   0      112.35      132.93     14.16 o 
   5  11   0      198.22      218.70     14.85 o 
   6  11   0      525.91      533.82     22.17 o 
   7  11   0       43.56       17.79     10.46 o 
   8  11   0      141.50      145.47     13.89 o 
   9  11   0      243.59      267.35     20.14 o 
  10  11   0      180.58      214.36     16.38 o 
  11  11   0       12.47        0.55     12.40 o 
  12  11   0       16.91       17.64     13.29 o 
   0  12   0      275.14      295.14     27.97 o 
   1  12   0      258.19      273.56     15.22 o 
   2  12   0       26.92       12.13      8.42 o 
   3  12   0       61.00       58.40     12.06 o 
   4  12   0      434.26      456.91     20.58 o 
   5  12   0       18.64       20.32     11.59 o 
   6  12   0       27.45       34.18     12.77 o 
   7  12   0       88.84       95.18     14.90 o 
   8  12   0      109.23      129.61     26.63 o 
   9  12   0        5.46      -16.93     13.83 o 
  10  12   0       40.24       34.06     13.47 o 
  11  12   0       67.76       42.51     16.83 o 
   1  13   0      100.28      101.94     15.95 o 
   2  13   0       40.39       54.12     13.73 o 
   3  13   0       35.47       31.81     13.64 o 
   4  13   0       35.57       35.55     12.57 o 
   5  13   0       35.65       51.48     15.57 o 
   6  13   0        0.25       14.16     13.16 o 
   7  13   0        9.83       19.54     14.47 o 
   8  13   0        9.16       -4.47     14.17 o 
   9  13   0        0.50        6.37     18.58 o 
   0  14   0       20.77       12.12     20.90 o 
   1  14   0      265.84      271.68     32.20 o 
   2  14   0       28.78       47.89     21.91 o 
   3  14   0       26.97       12.10     14.76 o 
   4  14   0      231.79      238.86     21.63 o 
   5  14   0        8.56       23.73     15.91 o 
   6  14   0        7.62        1.15     22.48 o 
   7  14   0      126.63      102.02     20.80 o 
   2  15   0       42.19       19.89     22.86 o 
   3  15   0       39.43       72.77     26.93 o 
 -18   1   1      202.18      168.61     22.50 o 
 -17   1   1        1.92       21.66     21.56 o 
 -16   1   1       20.63       28.21     16.63 o 
 -15   1   1      460.51      482.03     28.15 o 
 -14   1   1      318.37      343.69     27.20 o 
 -13   1   1        1.55        9.14      7.21 o 
 -12   1   1     1434.36     1499.66     49.99 o 
 -11   1   1     1105.15     1314.71     38.55 o 
 -10   1   1      471.82      452.28     11.87 o 
  -9   1   1      976.94      968.14     14.61 o 
  -8   1   1     2487.00     2431.80     31.76 o 
  -7   1   1     3825.40     3668.60     43.58 o 
  -6   1   1     2355.27     2437.22     33.17 o 
  -5   1   1     4324.20     4241.14     57.48 o 
  -4   1   1     7754.26     7418.42     94.82 o 
  -3   1   1     2099.60     2141.94     28.64 o 
  -2   1   1      128.88      124.72      2.96 o 
  -1   1   1     1192.48     1240.00     17.12 o 
   0   1   1     7758.70     7518.26     91.61 o 
   1   1   1       42.91       41.28      1.28 o 
   2   1   1      970.01      974.09     12.35 o 
   3   1   1     7042.70     6937.77     81.23 o 
   4   1   1     6032.73     5922.98     74.49 o 
   5   1   1      332.69      413.73      7.25 o 
   6   1   1     2697.33     2737.09     29.76 o 
   7   1   1     4424.36     4260.65     42.93 o 
   8   1   1     1520.04     1549.77     19.16 o 
   9   1   1       74.46       77.25      6.40 o 
  10   1   1      701.39      778.81     20.25 o 
  11   1   1     2203.05     2105.73     42.80 o 
  12   1   1      229.14      282.51     13.38 o 
  13   1   1      254.56      286.28     13.95 o 
  14   1   1      589.12      549.76     29.66 o 
  15   1   1       32.26       30.84     11.88 o 
  16   1   1       64.13       79.14     13.55 o 
  17   1   1      212.99      247.37     34.35 o 
 -17   2   1      678.72      674.09     33.85 o 
 -16   2   1       41.35       40.17     17.00 o 
 -15   2   1        0.13       -5.70     14.50 o 
 -14   2   1      411.52      453.82     21.09 o 
 -13   2   1     1029.53     1107.55     34.21 o 
 -12   2   1      388.19      393.45     17.97 o 
 -11   2   1      328.75      340.57     20.45 o 
 -10   2   1     1591.29     1604.89     30.00 o 
  -9   2   1     2740.72     2660.50     32.12 o 
  -8   2   1      490.64      433.43      8.60 o 
  -7   2   1     2845.48     2768.57     30.50 o 
  -6   2   1     6380.89     6194.89     72.37 o 
  -5   2   1     1877.63     1828.59     25.83 o 
  -4   2   1        4.43        3.55      2.00 o 
  -3   2   1     2991.34     2916.14     40.63 o 
  -2   2   1     9642.79     9078.66    117.23 o 
  -1   2   1    18196.85    17004.44    195.84 o 
   0   2   1    13281.64    12455.46    155.14 o 
   1   2   1    10006.39     9323.21    134.13 o 
   2   2   1     4235.50     4111.55     50.08 o 
   3   2   1      405.08      377.49      5.99 o 
   4   2   1      418.26      349.51      6.41 o 
   5   2   1    11224.40    11173.80    136.14 o 
   6   2   1     2776.31     2783.19     29.44 o 
   7   2   1        3.89        2.56      2.63 o 
   8   2   1     1864.57     1776.59     21.31 o 
   9   2   1     3671.96     3512.79     51.43 o 
  10   2   1      402.28      455.05     13.50 o 
  11   2   1       91.02       93.15      9.39 o 
  12   2   1     1090.27      978.30     72.40 o 
  13   2   1      663.46      618.63     22.58 o 
  14   2   1      108.29      126.70     13.57 o 
  15   2   1       86.04       65.12     22.26 o 
  16   2   1      587.89      587.30     28.64 o 
  17   2   1      157.25      136.44     19.02 o 
 -17   3   1       11.46      -10.89     24.15 o 
 -16   3   1        5.14       18.50     23.55 o 
 -15   3   1       16.82       22.07     10.61 o 
 -14   3   1        2.71       10.22      9.50 o 
 -13   3   1       24.70       34.15      9.59 o 
 -12   3   1       26.92       31.33      9.21 o 
 -11   3   1       25.41       21.66      7.95 o 
 -10   3   1       23.45       23.30      6.24 o 
  -9   3   1      370.06      352.23      7.59 o 
  -8   3   1       52.61       49.75      3.68 o 
  -7   3   1     1025.54     1017.17     12.54 o 
  -6   3   1      199.60      224.18      5.35 o 
  -5   3   1       26.67       25.10      2.92 o 
  -4   3   1      123.18      135.88      4.08 o 
  -3   3   1       64.24       66.57      2.72 o 
  -2   3   1     2598.34     2721.91     33.91 o 
  -1   3   1     5655.19     5772.12     70.87 o 
   0   3   1      679.60      756.06     10.13 o 
   1   3   1       37.18       44.90      2.04 o 
   2   3   1      140.50      148.32      3.77 o 
   3   3   1      522.46      581.33     10.06 o 
   4   3   1      338.49      348.00      7.03 o 
   5   3   1      116.31      131.09      4.10 o 
   6   3   1       80.79       92.48      3.66 o 
   7   3   1      710.39      722.94     11.05 o 
   8   3   1      133.61      148.42      6.37 o 
   9   3   1        4.33        4.65      3.53 o 
  10   3   1       65.89       54.69      8.93 o 
  11   3   1       50.87       49.45      7.83 o 
  12   3   1       15.16       33.49      9.31 o 
  13   3   1        0.52        6.50     11.80 o 
  14   3   1       11.79        3.74     12.11 o 
  15   3   1       71.71       81.74     18.18 o 
  16   3   1       13.85       15.31     14.91 o 
  17   3   1       25.35       21.86     16.39 o 
 -17   4   1      213.30      233.36     34.79 o 
 -16   4   1      232.56      271.38     29.77 o 
 -15   4   1        0.13        6.00     12.04 o 
 -14   4   1      380.14      418.35     21.56 o 
 -13   4   1      739.32      682.14     25.05 o 
 -12   4   1      334.31      357.56     19.45 o 
 -11   4   1       43.76       44.93      8.94 o 
 -10   4   1     2149.54     2128.83     40.25 o 
  -9   4   1     1661.45     1581.50     22.22 o 
  -8   4   1      395.74      377.08      7.14 o 
  -7   4   1      792.94      779.55     12.05 o 
  -6   4   1     5564.03     5541.12     60.38 o 
  -5   4   1     2262.83     2258.34     27.00 o 
  -4   4   1        0.09        0.63      2.06 o 
  -3   4   1     1514.33     1370.34     18.47 o 
  -2   4   1     6911.58     6704.81     78.85 o 
  -1   4   1     3217.23     3228.34     40.70 o 
   0   4   1     1449.10     1475.71     20.01 o 
   1   4   1     4238.89     4061.29     51.70 o 
   2   4   1     5706.39     5666.97     81.81 o 
   3   4   1        4.39        3.59      2.41 o 
   4   4   1     1102.23     1084.91     13.64 o 
   5   4   1     4296.38     4203.22     46.75 o 
   6   4   1     2786.78     2772.27     30.47 o 
   7   4   1        5.67        3.47      3.18 o 
   8   4   1     2626.05     2485.65     37.19 o 
   9   4   1     1444.83     1395.68     25.68 o 
  10   4   1      714.57      689.01     19.68 o 
  11   4   1      143.10      136.80     12.56 o 
  12   4   1      952.60      954.51     29.35 o 
  13   4   1      598.08      532.18     26.48 o 
  14   4   1       17.83       31.17     20.95 o 
  15   4   1       75.07       69.09     16.59 o 
  16   4   1      440.96      438.80     27.50 o 
 -17   5   1        1.09        5.21     16.06 o 
 -16   5   1       60.80       62.76     17.85 o 
 -15   5   1      338.00      356.53     20.93 o 
 -14   5   1      175.82      142.78     15.83 o 
 -13   5   1       48.16       72.23     12.23 o 
 -12   5   1      717.04      688.03     48.68 o 
 -11   5   1      748.44      718.55     21.49 o 
 -10   5   1       73.80       82.67     11.45 o 
  -9   5   1       62.54       64.53      6.10 o 
  -8   5   1      371.56      346.71      8.84 o 
  -7   5   1     1680.23     1655.90     21.62 o 
  -6   5   1       40.06       44.14      3.93 o 
  -5   5   1     1563.79     1598.10     19.46 o 
  -4   5   1     2571.93     2393.13     29.46 o 
  -3   5   1     1276.94     1297.80     15.11 o 
  -2   5   1      673.92      706.77      9.95 o 
  -1   5   1     2269.25     2173.92     26.78 o 
   0   5   1     2588.13     2468.39     31.02 o 
   1   5   1     2893.96     2950.73     36.01 o 
   2   5   1      923.54      948.50     12.59 o 
   3   5   1     1570.70     1436.28     17.16 o 
   4   5   1     3039.49     3062.50     35.72 o 
   5   5   1       32.90       33.35      3.39 o 
   6   5   1      520.19      530.68      8.79 o 
   7   5   1     1752.77     1704.13     22.80 o 
   8   5   1       10.90       15.55      4.67 o 
   9   5   1       94.78       98.47      8.55 o 
  10   5   1      772.24      720.98     24.48 o 
  11   5   1      889.38      821.45     26.74 o 
  12   5   1       44.02       40.97     11.41 o 
  13   5   1      225.68      199.53     16.35 o 
  14   5   1      289.78      287.20     23.24 o 
  15   5   1      139.38      155.82     19.70 o 
  16   5   1        9.06       -4.79     14.68 o 
 -16   6   1       17.77       18.47     16.45 o 
 -15   6   1       25.67       30.61     14.02 o 
 -14   6   1       23.81       23.82     13.00 o 
 -13   6   1        2.67        6.28     11.83 o 
 -12   6   1       22.68       16.60      9.92 o 
 -11   6   1        7.55        8.31      7.72 o 
 -10   6   1        2.15       -3.52      6.72 o 
  -9   6   1      304.80      315.78     12.68 o 
  -8   6   1      194.16      202.70     10.46 o 
  -7   6   1      281.72      294.91      9.35 o 
  -6   6   1      236.91      247.01      9.00 o 
  -5   6   1      268.86      266.12      6.41 o 
  -4   6   1       44.04       46.51      3.58 o 
  -3   6   1      534.39      562.27      8.50 o 
  -2   6   1       88.74      114.72      4.08 o 
  -1   6   1        8.61        5.54      1.73 o 
   0   6   1       50.55       62.15      3.15 o 
   1   6   1        5.65        5.12      2.36 o 
   2   6   1      268.24      274.38      6.32 o 
   3   6   1        0.25        1.12      2.46 o 
   4   6   1      188.52      208.26      5.36 o 
   5   6   1      122.69      137.09      5.09 o 
   6   6   1       19.61       20.04      3.72 o 
   7   6   1       94.56      107.63      7.02 o 
   8   6   1      285.47      286.67     13.92 o 
   9   6   1        8.59        7.20      7.47 o 
  10   6   1       52.91       62.35     13.69 o 
  11   6   1        3.03       -2.58      8.23 o 
  12   6   1        7.38       13.77      9.12 o 
  13   6   1       65.33       68.85     13.89 o 
  14   6   1       66.18       61.75     17.42 o 
  15   6   1        0.90       27.64     15.89 o 
  16   6   1        1.84       -1.13     16.12 o 
 -16   7   1      204.57      191.42     23.17 o 
 -15   7   1      247.85      231.79     19.84 o 
 -14   7   1      278.72      262.51     19.60 o 
 -13   7   1        0.31       -3.14     11.91 o 
 -12   7   1      657.17      615.00     21.17 o 
 -11   7   1     1084.73     1050.20     46.32 o 
 -10   7   1       41.60       33.14      8.59 o 
  -9   7   1       27.69       22.93      7.57 o 
  -8   7   1     1402.33     1368.84     27.88 o 
  -7   7   1     1815.72     1760.00     48.33 o 
  -6   7   1       21.67       18.64      5.01 o 
  -5   7   1     1561.92     1523.95     22.19 o 
  -4   7   1     2257.79     2219.01     27.46 o 
  -3   7   1     1541.89     1543.39     18.86 o 
  -2   7   1      113.34       95.72      7.31 o 
  -1   7   1     3909.90     3809.38     46.44 o 
   0   7   1     4679.67     4577.24     52.86 o 
   1   7   1      410.65      400.75      7.04 o 
   2   7   1      455.30      450.21      8.93 o 
   3   7   1     2785.87     2684.46     34.84 o 
   4   7   1     2299.10     2223.75     31.41 o 
   5   7   1      276.93      266.48      7.89 o 
   6   7   1     1750.23     1688.88     29.39 o 
   7   7   1     1174.42     1120.85     26.99 o 
   8   7   1      491.62      493.84     19.08 o 
   9   7   1       11.04        8.94      8.14 o 
  10   7   1     1059.01      985.22     26.46 o 
  11   7   1      976.23     1028.71     38.20 o 
  12   7   1       27.01       30.61     11.90 o 
  13   7   1      110.89       79.32     15.48 o 
  14   7   1      373.14      410.09     40.28 o 
  15   7   1      358.29      345.84     26.76 o 
 -15   8   1       11.43       -4.39     14.65 o 
 -14   8   1       53.52       70.86     17.84 o 
 -13   8   1      154.24      136.40     14.94 o 
 -12   8   1      109.46      134.56     13.98 o 
 -11   8   1        3.02       -5.63      8.96 o 
 -10   8   1      400.17      404.78     15.92 o 
  -9   8   1      150.07      154.70     11.81 o 
  -8   8   1      257.33      267.68     12.20 o 
  -7   8   1      442.14      421.67     27.85 o 
  -6   8   1      531.04      488.82     14.79 o 
  -5   8   1      327.01      330.16      9.90 o 
  -4   8   1       12.53       12.05      4.73 o 
  -3   8   1      254.67      258.56      7.86 o 
  -2   8   1     1607.42     1595.39     19.89 o 
  -1   8   1      318.47      302.96      7.17 o 
   0   8   1       12.18       15.08      3.65 o 
   1   8   1     1735.80     1720.35     22.81 o 
   2   8   1      619.24      577.15     11.12 o 
   3   8   1       23.52       19.11      4.05 o 
   4   8   1       31.72       30.03      5.15 o 
   5   8   1      407.55      390.99     11.70 o 
   6   8   1     1157.82     1097.09     21.23 o 
   7   8   1      122.29      125.01      8.39 o 
   8   8   1      159.62      165.00     21.06 o 
   9   8   1      354.11      380.65     16.96 o 
  10   8   1       49.73       62.46     10.85 o 
  11   8   1        7.84        2.70     10.07 o 
  12   8   1      282.99      312.23     16.79 o 
  13   8   1       66.01       56.59     15.12 o 
  14   8   1       45.57       38.37     14.52 o 
 -14   9   1       25.47        7.89     15.88 o 
 -13   9   1        4.85        3.28     11.70 o 
 -12   9   1        7.06       11.93     11.52 o 
 -11   9   1       85.89       62.61     11.10 o 
 -10   9   1       42.09       52.96     10.05 o 
  -9   9   1        1.26       -1.33      9.18 o 
  -8   9   1      276.83      282.59     22.27 o 
  -7   9   1       20.65       20.76      8.73 o 
  -6   9   1       62.89       64.01      7.93 o 
  -5   9   1        4.11        1.74      5.50 o 
  -4   9   1      339.44      289.55     10.38 o 
  -3   9   1       45.20       49.78      6.53 o 
  -2   9   1        5.85        7.42      4.04 o 
  -1   9   1      333.76      303.20      9.42 o 
   0   9   1      625.25      599.89     13.39 o 
   1   9   1       11.37        1.54      4.82 o 
   2   9   1       43.83       43.87      5.22 o 
   3   9   1      184.16      190.44     10.90 o 
   4   9   1       53.84       47.22      6.88 o 
   5   9   1      105.84      116.97      8.71 o 
   6   9   1      144.53      153.03     10.07 o 
   7   9   1       13.68        2.21      8.49 o 
   8   9   1      171.61      184.76     11.79 o 
   9   9   1      116.72       76.21     11.69 o 
  10   9   1      122.16      134.44     14.51 o 
  11   9   1        5.88       14.29     11.02 o 
  12   9   1        4.69       -7.50     10.66 o 
  13   9   1        3.38       -8.61     14.39 o 
  14   9   1       69.03       37.97     17.68 o 
 -13  10   1      240.57      239.03     21.16 o 
 -12  10   1      128.83      131.64     22.43 o 
 -11  10   1       41.69       28.19     12.28 o 
 -10  10   1      109.17      119.33     17.12 o 
  -9  10   1      416.21      428.71     24.00 o 
  -8  10   1       35.53       40.76     10.97 o 
  -7  10   1      103.72      117.48     11.96 o 
  -6  10   1      448.72      446.86     17.00 o 
  -5  10   1      550.06      505.47     17.27 o 
  -4  10   1        0.56        0.16      6.13 o 
  -3  10   1      819.17      799.14     20.86 o 
  -2  10   1      771.81      714.33     15.28 o 
  -1  10   1      125.46      130.53     10.61 o 
   0  10   1       26.51       27.71      5.61 o 
   1  10   1     1710.51     1586.67     29.64 o 
   2  10   1      410.94      393.87     12.90 o 
   3  10   1      208.70      225.25     11.66 o 
   4  10   1      213.37      220.02     10.89 o 
   5  10   1      620.63      618.58     17.42 o 
   6  10   1      373.40      381.99     17.97 o 
   7  10   1       28.88       20.45      8.76 o 
   8  10   1      150.57      130.46     12.86 o 
   9  10   1      321.14      283.53     16.65 o 
  10  10   1       65.85       59.31     12.29 o 
  11  10   1       29.98       37.75     12.20 o 
  12  10   1      205.77      232.77     28.31 o 
  13  10   1      157.40      136.41     25.94 o 
 -12  11   1      118.84      111.99     39.75 o 
 -11  11   1       90.81       92.33     22.82 o 
 -10  11   1       18.86       13.20     11.91 o 
  -9  11   1        0.62      -19.24     10.59 o 
  -8  11   1      296.68      299.16     20.64 o 
  -7  11   1      179.11      173.74     17.41 o 
  -6  11   1       36.69       29.45     11.30 o 
  -5  11   1      290.29      311.99     15.09 o 
  -4  11   1      138.59      137.98     11.09 o 
  -3  11   1      134.73      147.20     10.76 o 
  -2  11   1        5.80        9.45      7.22 o 
  -1  11   1      147.26      162.03      9.12 o 
   0  11   1      531.67      524.94     14.71 o 
   1  11   1       43.71       52.46      7.61 o 
   2  11   1        1.87       -1.78      6.62 o 
   3  11   1      249.83      267.99     13.20 o 
   4  11   1      319.93      340.52     14.92 o 
   5  11   1        3.73       11.32      8.87 o 
   6  11   1      362.16      384.39     17.18 o 
   7  11   1       60.33       79.78     11.81 o 
   8  11   1      179.45      199.69     15.25 o 
   9  11   1        1.28      -10.23     11.27 o 
  10  11   1       55.54       54.38     12.85 o 
  11  11   1      152.81      180.44     27.50 o 
  12  11   1       11.15       24.87     15.63 o 
 -11  12   1        7.10       -9.48     19.00 o 
 -10  12   1       26.76       44.32     16.12 o 
  -9  12   1        2.52       -8.78     21.58 o 
  -8  12   1       49.84       59.47     14.76 o 
  -7  12   1       36.20       42.56     17.46 o 
  -6  12   1       48.77       66.20     13.21 o 
  -5  12   1       37.48       16.75     11.84 o 
  -4  12   1        3.06        1.23     12.65 o 
  -3  12   1       77.76       55.50     13.57 o 
  -2  12   1      301.52      272.51     41.23 o 
  -1  12   1       38.55       37.33     10.11 o 
   0  12   1       28.23       23.10      7.86 o 
   1  12   1      164.22      152.93     10.36 o 
   2  12   1      103.31       88.27      9.29 o 
   3  12   1       59.70       54.98      9.87 o 
   4  12   1       83.11       80.63     12.33 o 
   5  12   1       52.21       51.93     12.48 o 
   6  12   1       27.98       30.03     12.02 o 
   7  12   1       23.50       29.05     13.42 o 
   8  12   1        1.17       -3.03     11.57 o 
   9  12   1       45.05       56.99     13.33 o 
  10  12   1       32.25       39.50     16.00 o 
  -9  13   1       32.63       29.97     19.64 o 
  -8  13   1      212.59      225.26     41.75 o 
  -7  13   1      195.68      225.86     19.33 o 
  -6  13   1        1.06       12.33     16.46 o 
  -5  13   1       43.64       45.14     15.54 o 
  -4  13   1      326.70      296.41     22.24 o 
  -3  13   1       65.70       52.40     22.79 o 
  -2  13   1       27.82       17.11     20.17 o 
  -1  13   1      339.59      364.31     33.27 o 
   0  13   1      202.06      183.63     17.19 o 
   1  13   1       37.47       18.64     10.89 o 
   2  13   1      125.18      134.52     17.81 o 
   3  13   1      190.80      187.60     21.96 o 
   4  13   1      132.15      149.49     21.64 o 
   5  13   1       14.92       34.04     13.07 o 
   6  13   1      118.08      145.41     26.87 o 
   7  13   1      290.95      303.78     28.45 o 
   8  13   1       64.81       19.28     17.93 o 
   9  13   1        0.68       -2.08     38.62 o 
  -7  14   1        5.37       -7.50     16.33 o 
  -6  14   1       50.67       53.96     19.98 o 
  -5  14   1       37.04       38.46     17.02 o 
  -4  14   1        3.68        4.10     22.89 o 
  -3  14   1        1.04       20.05     22.64 o 
  -2  14   1        8.41       11.02     22.41 o 
  -1  14   1       25.96       53.95     23.05 o 
   0  14   1        1.45      -21.85     20.24 o 
   1  14   1       31.01        7.35     13.83 o 
   2  14   1        1.75       -2.72     13.50 o 
   3  14   1       10.57       14.06     12.05 o 
   4  14   1       14.54        4.78     12.40 o 
   5  14   1       29.80        8.44     15.86 o 
   6  14   1        7.81       -1.44     15.52 o 
   7  14   1        4.65       17.71     17.92 o 
  -3  15   1       40.31       42.21     24.88 o 
  -2  15   1       11.31       38.23     24.43 o 
  -1  15   1        1.00       16.29     24.62 o 
   0  15   1        6.84       12.19     24.02 o 
   3  15   1       39.65       27.31     16.31 o 
 -18   0   2      144.09      230.61     34.06 o 
 -17   0   2      150.63      171.70     31.35 o 
 -16   0   2      425.09      416.71     40.16 o 
 -15   0   2      929.15      941.77     56.19 o 
 -14   0   2      182.60      189.51     29.45 o 
 -13   0   2      231.48      236.52     30.50 o 
 -12   0   2     2029.56     1940.49     86.94 o 
 -11   0   2     1667.95     1812.54     81.35 o 
 -10   0   2      148.26      193.12     11.21 o 
  -9   0   2     1276.36     1297.00     27.58 o 
  -8   0   2     6875.25     6756.28    119.25 o 
  -7   0   2      963.75     1101.92     25.60 o 
  -6   0   2     1223.79     1198.84     23.06 o 
  -5   0   2     6371.40     6520.88    115.70 o 
  -4   0   2     6883.57     6905.18    135.06 o 
  -3   0   2     4504.52     4511.00    102.46 o 
  -2   0   2     5391.42     4969.75    112.01 o 
  -1   0   2    41271.64    31501.29    840.88 o 
   0   0   2    10835.56    10732.87    238.61 o 
   1   0   2      174.39      180.14     15.77 o 
   2   0   2     6118.47     6078.88    106.77 o 
   3   0   2     9869.08     9473.97    187.17 o 
   4   0   2     8111.36     8527.09    169.43 o 
   5   0   2      120.15      169.22      7.50 o 
   6   0   2     4140.18     3982.86     57.95 o 
   7   0   2     5020.03     5083.03     73.99 o 
   8   0   2      678.37      721.78     30.58 o 
   9   0   2     1504.96     1325.38     55.39 o 
  10   0   2     2281.84     2210.35     63.18 o 
  11   0   2     1524.86     1454.52     45.89 o 
  12   0   2        1.38       19.46     11.73 o 
  13   0   2      498.65      449.92     23.56 o 
  14   0   2     1399.12     1360.98     45.54 o 
  15   0   2      450.73      474.37     33.35 o 
  16   0   2       13.74       22.10     15.16 o 
  17   0   2      310.42      365.92     37.60 o 
 -18   1   2        2.73        6.60     15.57 o 
 -17   1   2      125.86      145.81     20.79 o 
 -16   1   2       18.88       14.47     16.51 o 
 -15   1   2        0.33      -28.85     14.43 o 
 -14   1   2       84.45      117.43     29.09 o 
 -13   1   2      394.05      463.78     27.19 o 
 -12   1   2       46.17       73.67     16.75 o 
 -11   1   2      195.65      243.89     15.02 o 
 -10   1   2      287.69      313.15     11.28 o 
  -9   1   2      317.23      314.07      8.08 o 
  -8   1   2       54.31       55.62      4.08 o 
  -7   1   2      128.22      131.89      5.74 o 
  -6   1   2     2272.29     2360.10     32.93 o 
  -5   1   2      491.26      492.26      8.99 o 
  -4   1   2      266.40      242.84      6.08 o 
  -3   1   2     2162.37     2235.68     29.67 o 
  -2   1   2       70.76      182.18     10.44 o 
  -1   1   2     4386.00     4384.41     85.43 o 
   0   1   2     1170.11     1271.70     17.51 o 
   1   1   2     2344.16     2291.89     28.29 o 
   2   1   2      510.05      542.63      8.71 o 
   3   1   2       54.37       68.69      2.28 o 
   4   1   2      349.02      351.56      6.55 o 
   5   1   2     1917.63     1992.56     22.74 o 
   6   1   2       93.12       90.82      3.16 o 
   7   1   2      162.11      165.40      5.87 o 
   8   1   2      163.16      179.95      6.73 o 
   9   1   2      469.48      449.73     12.22 o 
  10   1   2       94.04      107.39      9.22 o 
  11   1   2      125.78      151.42     11.03 o 
  12   1   2      371.10      362.14     14.82 o 
  13   1   2       75.85       79.22     15.15 o 
  14   1   2       39.05       32.94      9.81 o 
  15   1   2        3.40        0.22     10.86 o 
  16   1   2       89.11       92.38     17.52 o 
  17   1   2       33.68       38.29     16.65 o 
 -18   2   2       20.36       19.91     15.97 o 
 -17   2   2       16.86       25.90     13.72 o 
 -16   2   2      106.22      118.15     15.79 o 
 -15   2   2      422.03      498.06     29.90 o 
 -14   2   2       35.25       32.95     20.96 o 
 -13   2   2       19.12       24.04     10.71 o 
 -12   2   2      406.11      389.66     23.87 o 
 -11   2   2      746.25      735.81     31.40 o 
 -10   2   2       61.29       63.01      8.54 o 
  -9   2   2      479.39      479.61     12.59 o 
  -8   2   2      287.99      350.97     10.49 o 
  -7   2   2     1576.26     1526.31     20.35 o 
  -6   2   2      836.58      845.31     14.01 o 
  -5   2   2     1469.52     1543.18     20.67 o 
  -4   2   2     1391.08     1410.17     18.67 o 
  -3   2   2      346.88      420.10      7.95 o 
  -2   2   2       83.39      143.57     10.21 o 
  -1   2   2    16411.27    15524.63    218.21 o 
   0   2   2      298.01      299.52      9.27 o 
   1   2   2     2193.22     2336.13     32.34 o 
   2   2   2     2368.34     2422.20     28.96 o 
   3   2   2     1748.17     1721.88     22.67 o 
   4   2   2     1800.25     1810.88     23.06 o 
   5   2   2       29.50       61.73      3.01 o 
   6   2   2      298.30      325.49      6.37 o 
   7   2   2     2229.18     2133.57     24.13 o 
   8   2   2       93.65      116.48      7.51 o 
   9   2   2       47.28       61.41      6.64 o 
  10   2   2      831.63      772.38     19.93 o 
  11   2   2      376.71      376.05     13.38 o 
  12   2   2        0.28       -5.79      7.85 o 
  13   2   2      364.99      404.37     23.72 o 
  14   2   2      143.40      133.59     18.69 o 
  15   2   2      280.10      275.33     31.36 o 
  16   2   2       21.77       34.58     15.55 o 
  17   2   2       48.12       73.80     17.34 o 
 -17   3   2      214.04      173.52     22.07 o 
 -16   3   2      198.57      237.19     23.95 o 
 -15   3   2       31.87       32.82     12.95 o 
 -14   3   2      418.41      445.37     18.69 o 
 -13   3   2     1573.20     1664.30     41.81 o 
 -12   3   2       54.42       61.76     10.04 o 
 -11   3   2      420.82      442.97     22.12 o 
 -10   3   2     2455.84     2393.58     65.20 o 
  -9   3   2      559.20      572.58     11.19 o 
  -8   3   2      468.69      482.94      9.03 o 
  -7   3   2     1877.90     1769.44     19.65 o 
  -6   3   2     7774.37     7752.89     76.72 o 
  -5   3   2     1264.39     1352.56     18.20 o 
  -4   3   2     1379.62     1340.57     18.32 o 
  -3   3   2     4600.76     4504.49     50.62 o 
  -2   3   2     5741.18     5495.34     72.19 o 
  -1   3   2     1845.81     1801.65     30.19 o 
   0   3   2     2680.71     2731.16     37.12 o 
   1   3   2     8130.54     7886.60    103.86 o 
   2   3   2     4736.09     4583.59     53.42 o 
   3   3   2      216.92      264.99      5.76 o 
   4   3   2     4283.89     4296.60     47.46 o 
   5   3   2     4592.24     4711.42     51.76 o 
   6   3   2     1409.48     1406.84     17.67 o 
   7   3   2      811.12      782.63     13.88 o 
   8   3   2     1134.39     1104.21     20.74 o 
   9   3   2     1882.97     1930.20     57.49 o 
  10   3   2      416.91      390.73     14.81 o 
  11   3   2      661.98      656.43     19.83 o 
  12   3   2     1534.01     1562.86     35.21 o 
  13   3   2      251.88      255.38     16.85 o 
  14   3   2       22.62       15.10     28.98 o 
  15   3   2       85.79       98.60     17.00 o 
  16   3   2      447.29      465.46     27.30 o 
 -17   4   2       34.77       44.93     25.97 o 
 -16   4   2       24.20       39.93     17.67 o 
 -15   4   2       15.08       28.93     21.31 o 
 -14   4   2        5.57       -2.32     10.61 o 
 -13   4   2       68.26       80.45     11.28 o 
 -12   4   2      308.64      326.12     17.12 o 
 -11   4   2       50.06       61.91      9.48 o 
 -10   4   2        1.45       16.01      7.56 o 
  -9   4   2      125.72      154.77      7.34 o 
  -8   4   2     2800.47     2729.78     32.02 o 
  -7   4   2        5.74       57.25      3.94 o 
  -6   4   2        6.53       10.43      2.85 o 
  -5   4   2      434.10      464.19     13.76 o 
  -4   4   2      545.83      522.07      7.63 o 
  -3   4   2     1223.69     1354.85     18.51 o 
  -2   4   2      229.81      248.75      6.50 o 
  -1   4   2     1687.98     1724.04     23.05 o 
   0   4   2      640.18      671.84     10.34 o 
   1   4   2      645.04      711.75     10.88 o 
   2   4   2      851.88      945.72     12.98 o 
   3   4   2      323.37      307.76      5.33 o 
   4   4   2     1193.85     1289.90     16.15 o 
   5   4   2      167.09      189.98      5.14 o 
   6   4   2     1382.36     1373.11     17.93 o 
   7   4   2      536.84      650.43     27.08 o 
   8   4   2      640.06      591.53     13.84 o 
   9   4   2      303.37      293.67     10.60 o 
  10   4   2      202.21      239.34     14.21 o 
  11   4   2      180.55      222.42     13.30 o 
  12   4   2       12.01       22.41     10.65 o 
  13   4   2        6.30        5.64     10.84 o 
  14   4   2      258.91      302.03     22.75 o 
  15   4   2        7.61        1.86     14.41 o 
  16   4   2        4.20       18.82     15.95 o 
 -17   5   2       33.84       46.97     18.69 o 
 -16   5   2       82.91      101.93     15.85 o 
 -15   5   2       35.77       45.41     13.98 o 
 -14   5   2      323.58      379.55     40.92 o 
 -13   5   2      346.32      359.04     34.21 o 
 -12   5   2       13.47       26.27     11.23 o 
 -11   5   2      110.30       97.38     10.88 o 
 -10   5   2     1119.88     1093.79     24.00 o 
  -9   5   2      342.62      389.03     11.84 o 
  -8   5   2       18.55       20.06      4.69 o 
  -7   5   2     1597.08     1610.24     22.07 o 
  -6   5   2     1332.02     1394.90     18.52 o 
  -5   5   2      323.06      383.46      8.15 o 
  -4   5   2      429.82      414.46      7.25 o 
  -3   5   2     1336.65     1277.65     15.00 o 
  -2   5   2     6250.34     6480.23     76.62 o 
  -1   5   2      174.86      234.92      5.26 o 
   0   5   2      963.55      939.23     12.92 o 
   1   5   2     2550.27     2574.36     30.46 o 
   2   5   2     2477.95     2483.23     29.27 o 
   3   5   2       11.52       25.15      2.82 o 
   4   5   2     1783.35     1790.22     21.70 o 
   5   5   2     1456.00     1458.70     17.91 o 
   6   5   2      544.23      598.80     20.40 o 
   7   5   2       99.28      100.68      7.26 o 
   8   5   2     1445.73     1381.51     29.50 o 
   9   5   2      522.30      542.85     15.16 o 
  10   5   2       57.41       41.26      8.82 o 
  11   5   2      315.52      313.16     18.22 o 
  12   5   2      467.37      476.26     21.63 o 
  13   5   2      155.43      131.01     15.00 o 
  14   5   2        6.96      -18.45     14.18 o 
  15   5   2      185.10      195.55     21.71 o 
  16   5   2      187.49      208.42     22.15 o 
 -16   6   2      141.04      140.55     17.64 o 
 -15   6   2      206.53      209.10     29.48 o 
 -14   6   2       40.42       31.13     14.38 o 
 -13   6   2       59.55       89.25     14.58 o 
 -12   6   2      788.72      818.04     30.58 o 
 -11   6   2      730.31      728.43     26.20 o 
 -10   6   2        1.80        4.32      7.09 o 
  -9   6   2      754.47      713.00     28.92 o 
  -8   6   2     2382.55     2315.31     37.51 o 
  -7   6   2     1434.35     1554.69     25.17 o 
  -6   6   2       61.53       78.09      4.80 o 
  -5   6   2     2154.54     2133.37     26.45 o 
  -4   6   2     2303.70     2222.65     25.62 o 
  -3   6   2     1182.04     1210.68     15.78 o 
  -2   6   2      111.88      109.82      4.21 o 
  -1   6   2     4442.21     4450.98     55.29 o 
   0   6   2     2459.62     2489.19     28.12 o 
   1   6   2       16.60       22.64      2.46 o 
   2   6   2     2145.31     2221.40     25.20 o 
   3   6   2     1849.72     1880.64     21.64 o 
   4   6   2     1806.52     1889.12     22.02 o 
   5   6   2       34.55       28.51      4.45 o 
   6   6   2     2686.94     2662.41     48.83 o 
   7   6   2     2479.48     2428.72     45.81 o 
   8   6   2      146.15      198.16     13.26 o 
   9   6   2       91.32       74.23      8.20 o 
  10   6   2      930.30      910.41     32.86 o 
  11   6   2      746.01      750.94     45.82 o 
  12   6   2        9.62        4.29     12.24 o 
  13   6   2      167.23      153.87     16.17 o 
  14   6   2      241.99      231.27     22.53 o 
  15   6   2      118.09      112.31     19.66 o 
 -16   7   2        2.27       -2.38     14.76 o 
 -15   7   2        5.48       18.95     24.39 o 
 -14   7   2        2.17       10.46     13.00 o 
 -13   7   2       93.86       73.21     14.88 o 
 -12   7   2        5.70        8.14     12.59 o 
 -11   7   2       26.83       35.76     10.53 o 
 -10   7   2       40.03       68.89     18.38 o 
  -9   7   2        2.28       -2.27      6.61 o 
  -8   7   2      110.45       98.97     10.88 o 
  -7   7   2       11.58        6.80      5.93 o 
  -6   7   2      445.89      424.81     13.15 o 
  -5   7   2       28.87       31.35      4.62 o 
  -4   7   2        7.70        8.92      3.11 o 
  -3   7   2       78.73       86.69      4.05 o 
  -2   7   2        2.31        5.29      2.65 o 
  -1   7   2       87.98      104.01      5.32 o 
   0   7   2        2.22       -2.83      2.74 o 
   1   7   2       82.84       97.83      6.03 o 
   2   7   2      101.97      118.49      6.72 o 
   3   7   2        7.38       16.13      3.63 o 
   4   7   2      214.83      231.31      7.41 o 
   5   7   2       70.43       92.87      6.07 o 
   6   7   2       75.56       77.53      6.97 o 
   7   7   2       98.04      109.81      8.92 o 
   8   7   2       33.13       31.65     12.38 o 
   9   7   2      138.82      155.65     10.23 o 
  10   7   2       82.78       75.67     13.28 o 
  11   7   2       10.53       -3.10      9.35 o 
  12   7   2       58.87       56.07     11.74 o 
  13   7   2        1.63        5.29     10.82 o 
  14   7   2        0.72        5.80     13.92 o 
  15   7   2        4.77       33.47     17.34 o 
 -15   8   2       19.30       25.17     15.78 o 
 -14   8   2       76.69      118.15     17.57 o 
 -13   8   2       23.97       29.40     14.52 o 
 -12   8   2      284.94      299.73     20.54 o 
 -11   8   2      148.38      170.25     14.38 o 
 -10   8   2        1.04        4.58      8.31 o 
  -9   8   2      161.74      175.52     11.41 o 
  -8   8   2      582.24      543.89     18.98 o 
  -7   8   2      482.32      508.81     17.66 o 
  -6   8   2       19.56       24.68      8.00 o 
  -5   8   2      617.78      628.33     16.28 o 
  -4   8   2     1306.52     1273.86     29.75 o 
  -3   8   2       37.98       35.92      5.35 o 
  -2   8   2       83.19       94.37      5.18 o 
  -1   8   2      110.70      160.82      5.68 o 
   0   8   2     1747.23     1733.84     24.16 o 
   1   8   2      106.66      129.54      6.08 o 
   2   8   2      227.20      231.92      8.13 o 
   3   8   2     1058.11     1061.81     21.23 o 
   4   8   2      258.92      308.13     10.82 o 
   5   8   2       21.56       19.89      6.12 o 
   6   8   2     1061.23     1000.10     22.01 o 
   7   8   2      217.53      245.90     11.64 o 
   8   8   2      207.64      240.17     13.79 o 
   9   8   2       29.86       28.26      9.62 o 
  10   8   2      306.78      340.52     20.24 o 
  11   8   2      167.31      184.00     21.34 o 
  12   8   2        8.25       15.14     11.12 o 
  13   8   2       95.49      107.85     13.47 o 
  14   8   2       53.29       52.53     15.13 o 
 -14   9   2      231.76      305.67     29.37 o 
 -13   9   2      223.78      220.61     20.16 o 
 -12   9   2       10.88       20.09     11.99 o 
 -11   9   2      452.46      461.32     20.95 o 
 -10   9   2      112.72      135.50     13.91 o 
  -9   9   2      942.17      982.36     35.95 o 
  -8   9   2       35.96       54.87     10.80 o 
  -7   9   2      675.41      676.76     37.28 o 
  -6   9   2     1159.08     1236.03     26.49 o 
  -5   9   2      208.61      233.24     12.15 o 
  -4   9   2        9.62        7.45      5.89 o 
  -3   9   2     1610.11     1542.73     31.88 o 
  -2   9   2      853.29      868.31     18.38 o 
  -1   9   2      207.66      247.50      9.40 o 
   0   9   2      777.23      757.28     15.24 o 
   1   9   2     1252.62     1274.34     25.82 o 
   2   9   2      619.50      666.30     14.46 o 
   3   9   2        0.09       -5.16      5.61 o 
   4   9   2      836.60      817.24     18.85 o 
   5   9   2     1866.80     1821.13     33.94 o 
   6   9   2       52.85       81.29      8.56 o 
   7   9   2       19.58        4.71      7.72 o 
   8   9   2      565.50      564.83     17.46 o 
   9   9   2      812.03      819.64     22.39 o 
  10   9   2       26.14       32.39     11.16 o 
  11   9   2      114.62      125.23     15.15 o 
  12   9   2      237.74      294.50     17.72 o 
  13   9   2      141.19      185.42     19.55 o 
 -13  10   2        5.70      -18.96     18.96 o 
 -12  10   2        0.13       -4.70     14.52 o 
 -11  10   2       45.21       43.34     12.72 o 
 -10  10   2        2.28       -5.59     10.97 o 
  -9  10   2        9.44       -4.26     10.75 o 
  -8  10   2        3.90        5.06      9.74 o 
  -7  10   2        2.03       15.03     10.61 o 
  -6  10   2        0.61        1.38      5.84 o 
  -5  10   2       76.29       63.97      8.66 o 
  -4  10   2       55.69       45.10      8.11 o 
  -3  10   2       50.10       64.56     11.95 o 
  -2  10   2        0.03        5.32      5.98 o 
  -1  10   2      103.28      102.75      7.51 o 
   0  10   2      124.94      143.37      8.37 o 
   1  10   2       24.45       21.98      6.78 o 
   2  10   2        5.07        0.92      5.58 o 
   3  10   2        3.79       -1.05      6.43 o 
   4  10   2       22.39       20.02      7.37 o 
   5  10   2      133.22      142.27      9.90 o 
   6  10   2       47.47       55.78      9.05 o 
   7  10   2        0.73       -2.09      8.24 o 
   8  10   2        2.08      -14.05     10.29 o 
   9  10   2        8.36       31.68     13.30 o 
  10  10   2       18.30       24.37     12.05 o 
  11  10   2       53.16       41.05     12.94 o 
  12  10   2       15.42       32.08     13.07 o 
 -12  11   2       16.34       41.66     19.80 o 
 -11  11   2      106.55      129.52     22.24 o 
 -10  11   2       93.79      104.03     16.87 o 
  -9  11   2      368.76      360.64     22.49 o 
  -8  11   2       49.50       47.44     15.73 o 
  -7  11   2      288.41      277.65     18.90 o 
  -6  11   2      161.75      191.20     15.12 o 
  -5  11   2      247.46      241.09     12.95 o 
  -4  11   2       28.48       29.43      9.49 o 
  -3  11   2      334.42      329.00     16.02 o 
  -2  11   2      406.73      394.27     14.80 o 
  -1  11   2       37.47       37.44     12.85 o 
   0  11   2      171.23      177.07      9.83 o 
   1  11   2      690.10      699.59     17.75 o 
   2  11   2       40.58       39.43      7.74 o 
   3  11   2        1.57       -0.03      7.78 o 
   4  11   2      138.25      138.71     10.20 o 
   5  11   2      717.92      710.76     19.28 o 
   6  11   2       26.22       50.37      9.78 o 
   7  11   2        8.19       18.67     12.19 o 
   8  11   2      323.83      381.56     28.47 o 
   9  11   2      203.39      221.54     23.87 o 
  10  11   2        0.23       -5.41     12.04 o 
  11  11   2       20.65       27.36     15.20 o 
 -11  12   2       68.00       54.88     21.67 o 
 -10  12   2        4.24      -10.98     28.24 o 
  -9  12   2       13.25       29.75     18.32 o 
  -8  12   2       77.13       76.63     19.03 o 
  -7  12   2      113.59       89.60     18.30 o 
  -6  12   2        2.10       -9.10     13.91 o 
  -5  12   2      214.66      196.62     20.20 o 
  -4  12   2      182.45      235.40     15.83 o 
  -3  12   2       17.55       24.87     10.27 o 
  -2  12   2       39.31       35.04     10.19 o 
  -1  12   2      165.35      195.35     12.19 o 
   0  12   2      641.62      600.30     28.41 o 
   1  12   2       23.10       20.74      8.26 o 
   2  12   2       14.56        2.20      9.28 o 
   3  12   2      282.54      277.12     18.90 o 
   4  12   2      110.04      119.29     20.71 o 
   5  12   2       12.59       16.11     11.95 o 
   6  12   2      243.61      266.14     16.02 o 
   7  12   2       31.15       36.57     11.94 o 
   8  12   2       16.87       27.75     12.85 o 
   9  12   2        6.52       10.33     13.07 o 
  10  12   2       89.82       79.10     17.45 o 
  -9  13   2        0.29        2.06     17.54 o 
  -8  13   2        3.39        3.77     21.56 o 
  -7  13   2        6.60       13.47     16.91 o 
  -6  13   2        1.91        3.57     15.44 o 
  -5  13   2       11.57       -7.70     22.04 o 
  -4  13   2        2.34        2.59     22.13 o 
  -3  13   2        1.72       -0.60     19.00 o 
  -2  13   2       21.66        0.31     19.24 o 
  -1  13   2        0.75        3.45     12.60 o 
   0  13   2        8.21       -8.70     10.27 o 
   1  13   2        0.28      -19.41     10.38 o 
   2  13   2       21.60        3.81     12.37 o 
   3  13   2       14.09        5.98     11.27 o 
   4  13   2        5.46       20.27     12.34 o 
   5  13   2        2.39        4.66     12.24 o 
   6  13   2        6.32        0.82     13.16 o 
   7  13   2        7.82        8.20     16.46 o 
   8  13   2        0.00        6.05     18.33 o 
  -7  14   2       52.90       16.54     27.94 o 
  -6  14   2       15.53      -26.77     24.94 o 
  -5  14   2       76.37       60.08     27.02 o 
  -4  14   2       94.44       54.65     25.63 o 
  -3  14   2       25.06       -5.59     22.92 o 
  -2  14   2       98.62       66.42     24.78 o 
  -1  14   2      102.55      107.58     19.21 o 
   0  14   2       68.83       65.77     15.48 o 
   1  14   2       19.83        8.70     14.00 o 
   2  14   2       17.81        6.34     14.07 o 
   3  14   2      330.22      347.56     38.35 o 
   4  14   2        5.85       11.09     15.26 o 
   5  14   2        3.00       -8.80     15.46 o 
   6  14   2       35.57       55.52     18.85 o 
  -3  15   2        2.05       45.71     26.23 o 
  -2  15   2      265.39      229.76     32.89 o 
  -1  15   2        5.21      -42.37     21.18 o 
   0  15   2       20.23       23.17     24.40 o 
   1  15   2       78.66       53.16     20.77 o 
   2  15   2       39.60       33.68     20.39 o 
 -18   1   3       49.97       34.27     14.66 o 
 -17   1   3        3.33        4.76     13.25 o 
 -16   1   3      257.33      299.18     25.96 o 
 -15   1   3      190.58      118.12     20.53 o 
 -14   1   3      114.37      144.56     40.31 o 
 -13   1   3      533.28      518.40     29.61 o 
 -12   1   3     1220.63     1159.99     50.27 o 
 -11   1   3      540.84      489.15     50.92 o 
 -10   1   3      497.96      453.51     17.27 o 
  -9   1   3      282.53      290.98     10.74 o 
  -8   1   3     5688.31     5296.92     75.14 o 
  -7   1   3     1388.89     1370.08     20.40 o 
  -6   1   3      869.52      859.23     13.81 o 
  -5   1   3     5287.95     5139.56     72.96 o 
  -4   1   3     2508.50     2302.79     35.06 o 
  -3   1   3     1100.26     1095.55     17.47 o 
  -2   1   3     1532.30     1440.39     31.01 o 
  -1   1   3     3578.19     3590.63     62.32 o 
   0   1   3     2859.20     2834.00     41.38 o 
   1   1   3      288.31      299.78      4.99 o 
   2   1   3     4033.77     3991.40     47.21 o 
   3   1   3     4969.98     4743.37     56.04 o 
   4   1   3      486.84      502.87      7.72 o 
   5   1   3      939.08      964.93     11.88 o 
   6   1   3     5493.95     5260.25     52.96 o 
   7   1   3      786.43      763.54     12.23 o 
   8   1   3      431.98      388.60     10.71 o 
   9   1   3      420.04      412.08     11.70 o 
  10   1   3     2046.15     1964.88     36.26 o 
  11   1   3      638.74      598.87     25.71 o 
  12   1   3      130.91      134.64     11.43 o 
  13   1   3      222.19      244.79     13.92 o 
  14   1   3      191.04      169.89     15.44 o 
  15   1   3       77.00       69.92     13.55 o 
  16   1   3       76.26       99.86     14.56 o 
 -17   2   3      171.54      164.16     17.64 o 
 -16   2   3        5.94      -24.72     15.97 o 
 -15   2   3      222.93      241.48     18.61 o 
 -14   2   3      451.43      446.68     24.43 o 
 -13   2   3      435.13      473.44     28.85 o 
 -12   2   3        7.11        1.34     13.09 o 
 -11   2   3      977.86      869.79     89.31 o 
 -10   2   3     1584.05     1456.11     53.32 o 
  -9   2   3     1205.73     1130.64     23.07 o 
  -8   2   3     1393.99     1382.96     19.64 o 
  -7   2   3     2612.04     2533.91     30.21 o 
  -6   2   3     2522.65     2451.69     30.48 o 
  -5   2   3      104.43       82.63      5.39 o 
  -4   2   3      339.19      269.10      7.10 o 
  -3   2   3    10947.11    10696.24    156.85 o 
  -2   2   3     3163.57     3184.68     57.45 o 
  -1   2   3       83.27      100.39      3.93 o 
   0   2   3     6005.74     6023.75     75.42 o 
   1   2   3     7220.03     7247.94     87.48 o 
   2   2   3      136.75      106.30      3.32 o 
   3   2   3       84.56       71.40      3.03 o 
   4   2   3     4296.97     4385.02     46.58 o 
   5   2   3     4159.67     4097.16     38.98 o 
   6   2   3      305.84      299.67      5.74 o 
   7   2   3     1571.84     1492.81     21.29 o 
   8   2   3     2666.91     2498.92     36.69 o 
   9   2   3      781.42      802.69     16.39 o 
  10   2   3        3.54      -14.03      7.02 o 
  11   2   3      638.98      592.49     19.08 o 
  12   2   3      711.96      672.77     24.07 o 
  13   2   3      414.66      440.40     21.08 o 
  14   2   3      123.43      154.19     17.87 o 
  15   2   3      335.14      347.47     20.25 o 
  16   2   3      208.65      207.02     19.70 o 
 -17   3   3       24.63       17.91     14.08 o 
 -16   3   3       19.69       13.54     13.22 o 
 -15   3   3        0.65       -3.26     12.59 o 
 -14   3   3       62.94       81.24     14.09 o 
 -13   3   3       15.09       10.69     11.41 o 
 -12   3   3        0.87       -3.99      7.62 o 
 -11   3   3       84.81       85.92     12.45 o 
 -10   3   3      132.74      119.12     18.35 o 
  -9   3   3      314.91      309.90     13.01 o 
  -8   3   3      100.76      106.80      5.38 o 
  -7   3   3       10.81       11.44      3.41 o 
  -6   3   3       26.58       32.82      3.38 o 
  -5   3   3       95.29      122.60      4.86 o 
  -4   3   3       49.91       52.30      3.00 o 
  -3   3   3      621.68      694.50     15.29 o 
  -2   3   3     1138.97     1219.30     19.68 o 
  -1   3   3       85.09       91.10      3.89 o 
   0   3   3       85.23      100.48      3.63 o 
   1   3   3        0.98       -0.48      1.56 o 
   2   3   3     1084.32     1199.88     16.27 o 
   3   3   3       63.81       71.31      2.52 o 
   4   3   3      214.07      214.13      4.51 o 
   5   3   3        7.13        8.38      2.67 o 
   6   3   3      257.93      257.97      7.81 o 
   7   3   3      867.94      851.02     19.46 o 
   8   3   3      231.83      216.25      8.96 o 
   9   3   3        3.18        8.75      6.26 o 
  10   3   3       81.75       69.85      9.84 o 
  11   3   3        7.39        5.80      8.38 o 
  12   3   3        9.12        6.44      9.32 o 
  13   3   3        9.01        5.02     11.38 o 
  14   3   3        6.62        2.51     11.59 o 
  15   3   3        0.15        2.16     11.79 o 
  16   3   3       48.19       30.94     19.89 o 
 -17   4   3      112.35       74.55     19.66 o 
 -16   4   3       48.39       46.08     17.42 o 
 -15   4   3      159.47      159.36     17.17 o 
 -14   4   3      344.80      368.82     26.52 o 
 -13   4   3      553.70      511.56     19.80 o 
 -12   4   3        3.17       -2.34      8.84 o 
 -11   4   3      663.49      651.63     20.72 o 
 -10   4   3     1990.46     1875.28     40.12 o 
  -9   4   3      198.94      196.14     21.72 o 
  -8   4   3        6.43       11.36      4.63 o 
  -7   4   3     3735.53     3582.30     51.36 o 
  -6   4   3     2496.35     2380.23     31.75 o 
  -5   4   3      140.13      130.21      4.06 o 
  -4   4   3      956.80      970.06     13.78 o 
  -3   4   3     2566.65     2473.52     32.17 o 
  -2   4   3     7772.14     7863.68    103.62 o 
  -1   4   3      869.15      993.50     14.24 o 
   0   4   3     2325.35     2240.75     29.44 o 
   1   4   3     4700.65     4791.08     56.38 o 
   2   4   3      483.82      471.32      7.42 o 
   3   4   3       29.71       24.66      2.42 o 
   4   4   3     4593.10     4591.00     49.86 o 
   5   4   3     2196.05     2086.84     27.86 o 
   6   4   3      569.77      573.61     18.85 o 
   7   4   3     1934.49     1870.45     36.43 o 
   8   4   3     1146.00     1143.25     23.03 o 
   9   4   3     1025.22      966.30     21.12 o 
  10   4   3        3.28        5.13      7.24 o 
  11   4   3      649.56      627.72     28.04 o 
  12   4   3      832.98      779.54     23.69 o 
  13   4   3       39.53       18.25     10.36 o 
  14   4   3        2.32        3.17     12.04 o 
  15   4   3      363.94      368.11     25.86 o 
  16   4   3      184.89      187.49     28.10 o 
 -17   5   3       71.54       39.01     18.64 o 
 -16   5   3       63.09       50.63     18.15 o 
 -15   5   3      320.50      373.60     55.01 o 
 -14   5   3      113.60      139.76     15.84 o 
 -13   5   3      305.04      341.69     30.54 o 
 -12   5   3      550.27      522.05     33.12 o 
 -11   5   3      205.95      211.26     15.26 o 
 -10   5   3        0.72       -1.21      8.02 o 
  -9   5   3      176.82      180.97      9.76 o 
  -8   5   3      821.84      761.82     16.77 o 
  -7   5   3      866.91      859.29     17.51 o 
  -6   5   3      720.67      713.87     13.28 o 
  -5   5   3     2219.77     2129.81     27.48 o 
  -4   5   3      937.13      895.82     12.44 o 
  -3   5   3       50.94       58.75      3.16 o 
  -2   5   3       42.12       34.86      2.69 o 
  -1   5   3     6598.46     6476.35     73.50 o 
   0   5   3      663.92      633.69      9.41 o 
   1   5   3      109.33      132.26      4.19 o 
   2   5   3     1303.76     1251.96     15.97 o 
   3   5   3     2217.98     2159.15     26.10 o 
   4   5   3      750.22      715.25     11.75 o 
   5   5   3      462.98      469.33     10.79 o 
   6   5   3      578.02      571.72     23.01 o 
   7   5   3      344.11      350.54     12.53 o 
   8   5   3       57.53       53.72      7.83 o 
   9   5   3      217.55      227.86     10.96 o 
  10   5   3      849.17      807.67     20.41 o 
  11   5   3      257.30      254.67     14.79 o 
  12   5   3       97.52      114.05     12.23 o 
  13   5   3      305.70      337.01     17.32 o 
  14   5   3       65.07       68.11     14.23 o 
  15   5   3      152.16      136.96     20.41 o 
 -16   6   3        0.10       -9.88     15.97 o 
 -15   6   3       10.43        0.19     13.33 o 
 -14   6   3       31.04       35.18     13.99 o 
 -13   6   3        9.58       19.03     12.32 o 
 -12   6   3       13.13        7.51     11.88 o 
 -11   6   3      122.23      144.19     14.73 o 
 -10   6   3        1.87       -0.75      8.55 o 
  -9   6   3       14.52        8.95      6.81 o 
  -8   6   3      152.40      156.01      8.40 o 
  -7   6   3      283.59      295.40     10.70 o 
  -6   6   3      127.69      131.96      6.99 o 
  -5   6   3       37.99       32.97      4.83 o 
  -4   6   3       62.93       72.43      4.08 o 
  -3   6   3        4.71        6.12      2.83 o 
  -2   6   3       55.21       66.91      3.67 o 
  -1   6   3       14.95       17.02      2.83 o 
   0   6   3        1.96       -2.02      2.62 o 
   1   6   3      102.92      111.74      4.39 o 
   2   6   3       94.33      107.56      7.09 o 
   3   6   3      100.14      113.99      5.72 o 
   4   6   3       52.84       59.14      8.56 o 
   5   6   3       89.93       95.47      7.51 o 
   6   6   3       11.85        5.09      6.03 o 
   7   6   3       10.81       10.19      6.71 o 
   8   6   3        3.55       -1.90      6.92 o 
   9   6   3      181.68      171.93     10.34 o 
  10   6   3        4.87       -3.91      7.69 o 
  11   6   3       14.05        8.73     10.13 o 
  12   6   3       26.73       18.05     10.88 o 
  13   6   3       35.88       37.55     14.54 o 
  14   6   3       12.48       -2.22     13.59 o 
  15   6   3       13.70       11.50     16.40 o 
 -16   7   3      173.83      178.75     19.14 o 
 -15   7   3      271.18      305.78     21.94 o 
 -14   7   3        6.68       14.60     20.07 o 
 -13   7   3      280.02      280.57     25.04 o 
 -12   7   3      540.94      567.59     49.14 o 
 -11   7   3      234.95      264.77     44.03 o 
 -10   7   3        6.88        2.92      8.76 o 
  -9   7   3     1086.60     1100.84     31.55 o 
  -8   7   3      890.96      878.74     24.21 o 
  -7   7   3       71.87       83.21      7.68 o 
  -6   7   3      387.34      372.06     26.52 o 
  -5   7   3     2144.20     2003.05     53.53 o 
  -4   7   3     1463.91     1437.73     24.19 o 
  -3   7   3        0.54        0.68      4.30 o 
  -2   7   3     1890.02     1880.04     32.46 o 
  -1   7   3     3142.63     3050.77     42.39 o 
   0   7   3     1435.75     1426.72     21.99 o 
   1   7   3      136.54      134.83      7.03 o 
   2   7   3     1652.72     1544.26     27.70 o 
   3   7   3     2594.46     2475.39     46.58 o 
   4   7   3      278.92      263.66      9.42 o 
   5   7   3      369.31      333.38     10.64 o 
   6   7   3     1140.13     1168.29     25.78 o 
   7   7   3      981.93      965.82     24.07 o 
   8   7   3        1.12       10.51      8.11 o 
   9   7   3      684.51      725.27     21.36 o 
  10   7   3      665.41      648.05     18.56 o 
  11   7   3      241.51      248.96     15.83 o 
  12   7   3       30.93       26.16     13.63 o 
  13   7   3      413.29      428.51     19.42 o 
  14   7   3      324.80      308.45     46.60 o 
 -15   8   3        9.03       17.66     15.06 o 
 -14   8   3       94.99      108.22     17.30 o 
 -13   8   3      160.77      205.34     32.57 o 
 -12   8   3        0.56       -3.86     12.93 o 
 -11   8   3      105.75      107.81     15.33 o 
 -10   8   3      254.22      232.85     15.51 o 
  -9   8   3      156.12      167.00     13.66 o 
  -8   8   3       54.05       51.51      9.78 o 
  -7   8   3      251.97      307.55     27.91 o 
  -6   8   3      694.87      626.22     47.25 o 
  -5   8   3        9.70        4.33     10.13 o 
  -4   8   3       57.06       36.27      7.08 o 
  -3   8   3      655.96      616.24     14.61 o 
  -2   8   3     1030.92      989.98     19.80 o 
  -1   8   3       19.16       20.75      4.53 o 
   0   8   3     1452.89     1389.75     23.38 o 
   1   8   3      258.91      264.62      8.07 o 
   2   8   3      277.65      266.26      9.51 o 
   3   8   3       25.34       34.82      5.25 o 
   4   8   3      428.15      426.58     11.33 o 
   5   8   3      832.33      805.20     16.70 o 
   6   8   3        4.29       -4.21      5.80 o 
   7   8   3       71.42       66.03      7.63 o 
   8   8   3      356.72      355.40     13.74 o 
   9   8   3       51.78       41.84     10.54 o 
  10   8   3       26.61       23.79      9.33 o 
  11   8   3      202.56      187.14     15.75 o 
  12   8   3      111.23      133.45     19.11 o 
  13   8   3       52.08       79.07     13.44 o 
  14   8   3        8.57       27.86     15.50 o 
 -14   9   3        0.22        4.62     19.64 o 
 -13   9   3        2.49      -24.67     18.07 o 
 -12   9   3       57.14       70.28     35.64 o 
 -11   9   3       18.81        8.29     18.22 o 
 -10   9   3       20.10        7.54     13.34 o 
  -9   9   3      198.82      232.34     20.38 o 
  -8   9   3       35.53       35.78     14.46 o 
  -7   9   3       75.49       80.16     14.75 o 
  -6   9   3        1.39       13.45      8.95 o 
  -5   9   3      139.34      129.47     11.75 o 
  -4   9   3      137.83      137.49      9.20 o 
  -3   9   3        0.39       -4.80      5.41 o 
  -2   9   3      437.67      411.69     12.09 o 
  -1   9   3      148.65      137.12      8.01 o 
   0   9   3      324.72      312.79      8.82 o 
   1   9   3      191.00      205.25      8.31 o 
   2   9   3       33.59       30.97      6.25 o 
   3   9   3      115.50      113.54      8.02 o 
   4   9   3       80.86       65.87      7.55 o 
   5   9   3       36.79       44.97      9.96 o 
   6   9   3       64.01       46.55      9.02 o 
   7   9   3       68.22       77.02      9.18 o 
   8   9   3       18.77        6.99      9.06 o 
   9   9   3      130.75      114.39     13.06 o 
  10   9   3       24.43       17.22     11.22 o 
  11   9   3        0.41       -0.83     11.11 o 
  12   9   3        1.55        7.89     12.51 o 
  13   9   3       54.86       57.21     16.57 o 
 -13  10   3      148.88      158.14     31.66 o 
 -12  10   3        1.11       43.36     20.72 o 
 -11  10   3      159.12      171.37     44.15 o 
 -10  10   3       82.62       94.93     18.66 o 
  -9  10   3      283.06      280.90     24.47 o 
  -8  10   3       13.39        0.95     23.83 o 
  -7  10   3      327.92      353.15     24.22 o 
  -6  10   3      518.20      520.95     21.28 o 
  -5  10   3       31.61       29.41      8.54 o 
  -4  10   3      277.56      299.46     11.80 o 
  -3  10   3      616.21      614.35     17.73 o 
  -2  10   3      255.18      257.18     11.92 o 
  -1  10   3      226.37      234.09     11.89 o 
   0  10   3     1239.25     1168.91     25.39 o 
   1  10   3      341.91      343.44     11.01 o 
   2  10   3      393.30      388.77     14.59 o 
   3  10   3       23.46       17.88      7.10 o 
   4  10   3      296.89      300.77     12.57 o 
   5  10   3      945.04      930.79     21.78 o 
   6  10   3       86.25       72.39     13.70 o 
   7  10   3        4.33       -5.56      8.49 o 
   8  10   3      328.33      341.81     17.27 o 
   9  10   3      185.13      173.04     15.01 o 
  10  10   3        2.75       -8.31     11.67 o 
  11  10   3      159.00      185.61     16.49 o 
  12  10   3      137.30      119.43     19.05 o 
 -12  11   3       88.88       72.86     35.20 o 
 -11  11   3        1.37      -22.00     28.70 o 
 -10  11   3        0.21      -24.31     16.40 o 
  -9  11   3      120.50      122.15     20.88 o 
  -8  11   3      199.66      210.84     22.59 o 
  -7  11   3       25.15       21.42     21.65 o 
  -6  11   3       45.02       45.60     10.06 o 
  -5  11   3      119.56      141.56     11.37 o 
  -4  11   3      232.26      219.14     19.36 o 
  -3  11   3        3.29        3.15      7.45 o 
  -2  11   3      101.20      108.17     10.02 o 
  -1  11   3       80.52       90.97     13.80 o 
   0  11   3      144.92      139.11     10.52 o 
   1  11   3       33.08       31.16      7.57 o 
   2  11   3      170.79      188.43     10.88 o 
   3  11   3      184.01      179.89     10.55 o 
   4  11   3       27.05       18.13      8.97 o 
   5  11   3       57.48       53.77     10.84 o 
   6  11   3      234.17      262.36     21.15 o 
   7  11   3       74.47       75.44     11.99 o 
   8  11   3       37.86       28.15     16.58 o 
   9  11   3       45.72       36.47     13.04 o 
  10  11   3       82.43       98.94     19.22 o 
  11  11   3       45.95       18.10     15.97 o 
 -11  12   3        3.98       24.91     33.02 o 
 -10  12   3       82.60       92.15     20.94 o 
  -9  12   3        0.63      -17.92     26.34 o 
  -8  12   3        5.66       -0.50     30.78 o 
  -7  12   3       22.91       -3.82     16.02 o 
  -6  12   3       17.73       26.46     13.97 o 
  -5  12   3       42.33       24.76     13.85 o 
  -4  12   3      247.85      248.80     19.67 o 
  -3  12   3       50.48       46.80     13.61 o 
  -2  12   3       11.93       11.89      9.72 o 
  -1  12   3        0.47        2.52     10.06 o 
   0  12   3       32.74       42.62     10.93 o 
   1  12   3      113.86      102.09     13.40 o 
   2  12   3      117.31      121.38     12.99 o 
   3  12   3       68.02       85.66     12.78 o 
   4  12   3       75.60       73.96     11.32 o 
   5  12   3        1.79       12.81     10.59 o 
   6  12   3        0.91       -9.55     10.50 o 
   7  12   3        0.76      -10.30     11.12 o 
   8  12   3       94.08       91.09     14.45 o 
   9  12   3        4.54        9.72     15.05 o 
  -9  13   3      226.57      261.28     26.64 o 
  -8  13   3       69.20       84.52     21.00 o 
  -7  13   3       62.14       44.58     28.76 o 
  -6  13   3       71.78       77.69     27.97 o 
  -5  13   3       98.95      111.06     27.84 o 
  -4  13   3      159.02      149.46     30.92 o 
  -3  13   3       27.14       18.52     13.69 o 
  -2  13   3       98.27       90.26     16.04 o 
  -1  13   3      271.96      290.59     17.35 o 
   0  13   3       42.02       39.50     12.01 o 
   1  13   3       27.97        4.04     12.88 o 
   2  13   3      150.36      120.54     16.62 o 
   3  13   3      103.34      103.54     14.25 o 
   4  13   3       90.35       96.60     14.51 o 
   5  13   3      102.40       95.09     15.34 o 
   6  13   3      132.97      125.37     36.87 o 
   7  13   3      202.14      191.43     18.41 o 
  -6  14   3        4.20        0.06     25.60 o 
  -5  14   3       11.33       41.32     23.99 o 
  -4  14   3        0.26       -3.63     23.99 o 
  -3  14   3        1.28       -7.71     14.17 o 
  -2  14   3       73.36       52.01     15.82 o 
  -1  14   3        1.18       10.80     14.45 o 
   0  14   3        1.78       14.66     12.08 o 
   1  14   3       12.40       -9.30     33.95 o 
   2  14   3        1.05      -21.27     13.80 o 
   3  14   3        0.13       -2.65     19.23 o 
   4  14   3        7.78       -7.89     20.14 o 
   5  14   3       56.44       49.16     29.55 o 
 -18   0   4        3.48        9.81     24.07 o 
 -17   0   4      299.91      281.12     38.45 o 
 -16   0   4      669.30      583.27     47.86 o 
 -15   0   4       53.05       20.65     24.59 o 
 -14   0   4        1.30        3.82     22.41 o 
 -13   0   4      679.90      616.64     46.37 o 
 -12   0   4     1816.01     1660.09     80.37 o 
 -11   0   4      241.89      225.94     29.20 o 
 -10   0   4      415.59      397.74     33.12 o 
  -9   0   4     2301.07     2175.96     91.52 o 
  -8   0   4     2058.45     2250.28     49.68 o 
  -7   0   4      114.80      142.29     10.12 o 
  -6   0   4     2211.77     2252.36     42.79 o 
  -5   0   4     3148.20     3038.17     61.80 o 
  -4   0   4     4962.15     5109.82    118.07 o 
  -3   0   4     1312.81     1429.29     36.69 o 
  -2   0   4     9010.67     8584.98    236.16 o 
  -1   0   4     7033.12     6866.03    156.32 o 
   0   0   4     3052.73     3175.62     92.42 o 
   1   0   4     6093.14     6409.67    100.39 o 
   2   0   4     2366.29     2200.90     35.24 o 
   3   0   4     4299.10     4425.21     62.12 o 
   4   0   4      545.18      563.46     10.96 o 
   5   0   4     1387.09     1415.50     21.42 o 
   6   0   4     7644.46     7421.37    120.75 o 
   7   0   4       27.94       69.11     11.44 o 
   8   0   4       24.48       17.22      7.12 o 
   9   0   4     2050.11     1902.43     45.42 o 
  10   0   4     1307.04     1297.40     50.87 o 
  11   0   4      162.17      175.15     17.83 o 
  12   0   4      302.31      320.16     22.17 o 
  13   0   4      984.90     1005.74     38.34 o 
  14   0   4      630.07      648.46     44.42 o 
  15   0   4        1.07       11.05     22.89 o 
  16   0   4       92.18      129.15     28.25 o 
 -17   1   4       43.60       30.88     14.24 o 
 -16   1   4        1.50        6.57     15.91 o 
 -15   1   4        5.21      -13.70     16.50 o 
 -14   1   4      343.22      396.00     27.50 o 
 -13   1   4       85.84       58.73     25.38 o 
 -12   1   4       31.40       13.72     14.04 o 
 -11   1   4      329.19      267.16     21.46 o 
 -10   1   4        6.37       28.03     18.45 o 
  -9   1   4     1058.83     1004.83     36.68 o 
  -8   1   4      342.75      347.53     10.61 o 
  -7   1   4      843.40      884.28     17.41 o 
  -6   1   4      517.94      533.20      9.67 o 
  -5   1   4       57.08       72.02      3.60 o 
  -4   1   4       88.20       74.76      3.63 o 
  -3   1   4     1766.85     1735.71     28.97 o 
  -2   1   4      151.37      173.50     11.76 o 
  -1   1   4        4.13        8.43      3.38 o 
   0   1   4     1029.46      972.45     18.37 o 
   1   1   4     1086.88     1077.93     14.47 o 
   2   1   4      326.48      309.48      5.68 o 
   3   1   4      322.56      324.98      4.76 o 
   4   1   4      914.71      896.83     10.84 o 
   5   1   4      662.46      672.38     10.04 o 
   6   1   4      220.90      236.44      7.56 o 
   7   1   4       24.99       42.58      4.68 o 
   8   1   4      744.69      697.85     18.87 o 
   9   1   4      223.55      234.93     11.07 o 
  10   1   4       30.94       42.71      8.26 o 
  11   1   4      349.48      338.14     15.40 o 
  12   1   4       16.32       32.24     11.66 o 
  13   1   4       42.04       38.12     12.18 o 
  14   1   4       20.60       23.54     12.61 o 
  15   1   4       53.46       64.31     25.86 o 
  16   1   4       28.55       35.29     16.97 o 
 -17   2   4       68.88       72.33     15.81 o 
 -16   2   4      177.18      165.43     29.25 o 
 -15   2   4       72.32       80.65     16.03 o 
 -14   2   4        6.16       24.73     12.48 o 
 -13   2   4      227.54      234.50     17.16 o 
 -12   2   4      443.73      437.40     20.68 o 
 -11   2   4      110.64      104.44     11.95 o 
 -10   2   4       50.28       52.80      9.87 o 
  -9   2   4      292.03      314.23     12.72 o 
  -8   2   4      684.67      720.74     14.99 o 
  -7   2   4       18.46       25.04      4.15 o 
  -6   2   4      668.23      681.70     13.46 o 
  -5   2   4     1047.96     1033.65     15.03 o 
  -4   2   4      504.16      510.68      9.90 o 
  -3   2   4      109.76      117.78      6.26 o 
  -2   2   4     2886.31     2937.73     54.22 o 
  -1   2   4     2355.74     2323.16     43.65 o 
   0   2   4      549.67      563.19     10.31 o 
   1   2   4      424.59      452.67      7.12 o 
   2   2   4     1262.27     1225.85     14.53 o 
   3   2   4     1300.70     1325.06     14.99 o 
   4   2   4      123.46      138.57      3.58 o 
   5   2   4      332.74      344.50      7.50 o 
   6   2   4     1120.27     1099.29     16.51 o 
   7   2   4       41.00       48.38      4.92 o 
   8   2   4       19.91       16.69      5.95 o 
   9   2   4      460.41      456.68     22.89 o 
  10   2   4      435.79      413.33     14.08 o 
  11   2   4       20.17        9.92     14.84 o 
  12   2   4      142.85      177.11     21.12 o 
  13   2   4      192.36      191.85     36.56 o 
  14   2   4      202.15      207.65     17.42 o 
  15   2   4        2.53       17.32     13.01 o 
 -17   3   4       96.20       90.71     16.83 o 
 -16   3   4       17.41        3.63     13.50 o 
 -15   3   4      159.19      147.78     16.84 o 
 -14   3   4      965.17      941.27     32.22 o 
 -13   3   4      299.86      285.05     18.82 o 
 -12   3   4      154.23      188.59     15.62 o 
 -11   3   4      979.77      864.14     50.37 o 
 -10   3   4      571.84      598.15     29.58 o 
  -9   3   4     1045.75     1049.23     39.72 o 
  -8   3   4      578.81      516.72     22.44 o 
  -7   3   4     3778.24     3773.98     56.40 o 
  -6   3   4     2108.93     2192.18     36.45 o 
  -5   3   4      111.23      122.78      6.12 o 
  -4   3   4     1556.53     1429.02     20.81 o 
  -3   3   4     3699.94     3644.56     47.43 o 
  -2   3   4     2540.12     2534.46     39.99 o 
  -1   3   4      500.42      511.28      8.32 o 
   0   3   4     3189.14     3063.62     41.61 o 
   1   3   4     4855.36     4772.59     56.06 o 
   2   3   4      466.26      442.81      6.56 o 
   3   3   4      902.50      906.88     11.00 o 
   4   3   4     4300.48     4227.91     45.64 o 
   5   3   4     1402.15     1485.18     23.75 o 
   6   3   4       47.42       57.39      6.04 o 
   7   3   4      547.26      568.91     14.08 o 
   8   3   4     1778.85     1745.10     31.78 o 
   9   3   4      705.49      682.00     17.21 o 
  10   3   4      121.69      122.73     12.56 o 
  11   3   4     1230.10     1185.29     26.23 o 
  12   3   4      326.33      324.08     19.92 o 
  13   3   4       16.31        4.64     14.67 o 
  14   3   4       41.42       47.51     13.44 o 
  15   3   4      325.44      293.31     20.23 o 
 -17   4   4       12.19        2.70     14.54 o 
 -16   4   4       30.72       26.16     14.80 o 
 -15   4   4        8.09       12.97     13.63 o 
 -14   4   4        4.72        1.40     13.40 o 
 -13   4   4      102.83       93.26     14.54 o 
 -12   4   4       47.23       24.43      8.85 o 
 -11   4   4       77.99       46.71     12.90 o 
 -10   4   4      347.81      333.68     14.82 o 
  -9   4   4      756.34      700.81     23.78 o 
  -8   4   4       33.01       56.31      6.97 o 
  -7   4   4       78.76      115.13      7.13 o 
  -6   4   4      305.56      289.98      9.01 o 
  -5   4   4      351.53      397.39      8.55 o 
  -4   4   4      608.62      681.47     12.43 o 
  -3   4   4       47.24       73.64      4.17 o 
  -2   4   4      157.00      149.26      3.91 o 
  -1   4   4     1220.85     1233.92     17.32 o 
   0   4   4      146.94      157.29      4.17 o 
   1   4   4      594.85      612.35      9.95 o 
   2   4   4      209.65      229.05      5.55 o 
   3   4   4      377.42      372.88      6.46 o 
   4   4   4        9.00       16.22      3.52 o 
   5   4   4      415.62      406.07     12.23 o 
   6   4   4     1273.82     1190.16     25.31 o 
   7   4   4      201.90      238.86     10.82 o 
   8   4   4       98.48      109.32      8.33 o 
   9   4   4       44.00       45.21      7.87 o 
  10   4   4      206.62      218.38     11.71 o 
  11   4   4       67.51       80.58     15.48 o 
  12   4   4        0.51       -2.03      9.83 o 
  13   4   4      185.45      214.50     15.46 o 
  14   4   4        1.43       22.72     13.32 o 
  15   4   4       10.24       26.62     13.89 o 
 -17   5   4       78.27       68.65     20.06 o 
 -16   5   4       16.32       23.36     17.88 o 
 -15   5   4      121.62      110.05     17.22 o 
 -14   5   4      195.51      187.00     23.82 o 
 -13   5   4       43.95       47.59     11.41 o 
 -12   5   4       10.40       -2.62      9.82 o 
 -11   5   4      501.92      508.98     19.62 o 
 -10   5   4      551.76      548.77     18.54 o 
  -9   5   4        0.81       18.96      7.53 o 
  -8   5   4      302.41      311.29     17.40 o 
  -7   5   4      822.72      839.23     23.89 o 
  -6   5   4      558.58      610.91     17.17 o 
  -5   5   4       36.09       37.14      4.04 o 
  -4   5   4     1025.43     1057.33     21.52 o 
  -3   5   4     1900.66     1885.30     28.35 o 
  -2   5   4      186.24      219.09      7.34 o 
  -1   5   4      197.19      204.84      6.24 o 
   0   5   4     2174.06     2112.07     30.31 o 
   1   5   4     1094.00     1103.46     17.32 o 
   2   5   4       60.29       77.77      5.34 o 
   3   5   4      715.21      733.00     13.49 o 
   4   5   4      915.74      863.98     16.34 o 
   5   5   4      731.57      713.65     17.30 o 
   6   5   4        3.31       12.55      6.04 o 
   7   5   4     1082.25     1048.68     34.70 o 
   8   5   4      422.35      445.81     15.00 o 
   9   5   4       77.27      103.41      9.23 o 
  10   5   4       67.65       62.19      9.12 o 
  11   5   4      368.73      383.63     25.74 o 
  12   5   4      312.25      338.51     17.63 o 
  13   5   4        0.20        8.04     11.12 o 
  14   5   4       64.81       61.00     13.83 o 
  15   5   4      137.65      119.90     19.88 o 
 -16   6   4       71.69       63.70     20.17 o 
 -15   6   4      117.82      142.90     21.81 o 
 -14   6   4        1.12        2.86     13.67 o 
 -13   6   4      466.44      479.41     34.01 o 
 -12   6   4      337.33      324.32     22.29 o 
 -11   6   4      165.35      181.26     13.53 o 
 -10   6   4      257.73      259.54     14.39 o 
  -9   6   4     1370.99     1342.54     69.76 o 
  -8   6   4      939.18      933.32     36.93 o 
  -7   6   4      189.78      227.42     13.47 o 
  -6   6   4     1125.85     1065.25     28.94 o 
  -5   6   4     1592.82     1682.04     65.55 o 
  -4   6   4      841.20      855.74     22.19 o 
  -3   6   4      123.48      156.58      6.68 o 
  -2   6   4     1933.33     1922.88     31.23 o 
  -1   6   4     3328.44     3279.16     51.44 o 
   0   6   4       44.41       73.84      5.63 o 
   1   6   4      225.79      225.80      7.51 o 
   2   6   4     1474.39     1471.00     24.50 o 
   3   6   4     2380.55     2469.51     42.17 o 
   4   6   4        1.45       16.41      5.00 o 
   5   6   4     1212.78     1164.00     25.08 o 
   6   6   4     1590.48     1575.98     32.26 o 
   7   6   4      900.90      906.90     22.17 o 
   8   6   4       78.00       78.49      9.07 o 
   9   6   4      337.25      366.15     13.98 o 
  10   6   4      781.52      753.31     19.94 o 
  11   6   4      120.66      144.54     16.12 o 
  12   6   4       55.33       34.53     11.85 o 
  13   6   4      245.24      269.84     17.20 o 
  14   6   4       72.75       49.53     20.92 o 
 -15   7   4       17.09       35.28     14.80 o 
 -14   7   4       34.90       33.05     14.88 o 
 -13   7   4        7.55       -6.00     12.83 o 
 -12   7   4       50.13       56.38     13.91 o 
 -11   7   4        6.46       19.91     11.75 o 
 -10   7   4       92.40      105.21     14.43 o 
  -9   7   4        1.99      -14.03     10.12 o 
  -8   7   4       64.47       77.34     21.12 o 
  -7   7   4      365.08      362.03     17.38 o 
  -6   7   4      113.56      149.35     20.92 o 
  -5   7   4        0.04        1.24      7.07 o 
  -4   7   4       88.14       89.19      6.46 o 
  -3   7   4      182.36      210.04      9.65 o 
  -2   7   4     1156.26     1152.38     24.71 o 
  -1   7   4      303.86      285.35      9.51 o 
   0   7   4       60.40       86.94      5.63 o 
   1   7   4      236.41      236.34      9.51 o 
   2   7   4       11.63        6.94      5.05 o 
   3   7   4        0.31       -2.55      7.02 o 
   4   7   4      418.80      386.68     11.29 o 
   5   7   4       38.40       34.90      6.30 o 
   6   7   4       82.93       85.04      7.68 o 
   7   7   4        4.82        0.88      7.51 o 
   8   7   4       68.50       68.98      9.47 o 
   9   7   4       50.05       53.91     10.70 o 
  10   7   4       17.05       19.47      9.28 o 
  11   7   4       53.23       55.46     12.20 o 
  12   7   4        9.03       11.02     11.89 o 
  13   7   4       11.86       22.07     14.51 o 
  14   7   4       29.22       38.28     15.51 o 
 -15   8   4      112.88      150.55     24.94 o 
 -14   8   4        7.49        2.17     19.44 o 
 -13   8   4      108.06      108.95     22.46 o 
 -12   8   4      202.25      220.76     57.66 o 
 -11   8   4        1.08      -22.65     16.84 o 
 -10   8   4        3.04      -18.42     16.06 o 
  -9   8   4      324.43      353.71     54.90 o 
  -8   8   4      758.63      659.90    127.32 o 
  -7   8   4       12.92       18.02      8.67 o 
  -6   8   4      148.97      175.81     13.32 o 
  -5   8   4      716.72      679.42     21.42 o 
  -4   8   4      183.34      206.76      9.08 o 
  -3   8   4       50.22       51.80      6.64 o 
  -2   8   4      411.54      388.83     12.98 o 
  -1   8   4      391.80      383.84     15.88 o 
   0   8   4       93.80      105.29      7.07 o 
   1   8   4       99.14      107.13      6.46 o 
   2   8   4      619.34      586.40     14.57 o 
   3   8   4      446.87      470.24     15.44 o 
   4   8   4        0.17       -3.61      5.80 o 
   5   8   4      524.38      476.98     13.68 o 
   6   8   4      241.12      289.77     11.38 o 
   7   8   4      204.92      236.37     11.40 o 
   8   8   4       27.78       35.19      8.48 o 
   9   8   4      309.74      293.80     15.63 o 
  10   8   4      159.00      159.73     12.31 o 
  11   8   4       29.86       55.49     10.92 o 
  12   8   4       43.30       31.51     12.25 o 
  13   8   4       13.01       22.53     15.28 o 
 -14   9   4      127.79      190.79     39.21 o 
 -13   9   4       21.06        4.76     19.98 o 
 -12   9   4       45.01       40.29     35.31 o 
 -11   9   4      255.97      288.80     38.45 o 
 -10   9   4      383.67      477.52     48.88 o 
  -9   9   4        1.08       -9.91     16.52 o 
  -8   9   4      140.53      156.12     19.47 o 
  -7   9   4      680.86      680.35     30.89 o 
  -6   9   4      567.44      564.53     39.30 o 
  -5   9   4       13.23       22.37      8.98 o 
  -4   9   4      562.71      545.22     16.25 o 
  -3   9   4      645.52      650.49     15.84 o 
  -2   9   4      258.20      284.75     10.76 o 
  -1   9   4       48.05       53.67      8.41 o 
   0   9   4     1243.78     1178.66     21.61 o 
   1   9   4      494.71      496.99     13.58 o 
   2   9   4       31.91       30.84      6.52 o 
   3   9   4      363.28      344.05     10.45 o 
   4   9   4      867.68      835.92     17.42 o 
   5   9   4      468.51      489.05     14.84 o 
   6   9   4        6.60        4.22      7.74 o 
   7   9   4      402.15      406.30     15.22 o 
   8   9   4      468.78      548.80     19.91 o 
   9   9   4      106.23      127.18     13.39 o 
  10   9   4        5.92        2.49      9.84 o 
  11   9   4      247.38      282.47     17.81 o 
  12   9   4      170.75      174.16     19.24 o 
 -13  10   4        3.54       -9.20     19.76 o 
 -12  10   4       12.65        2.56     28.63 o 
 -11  10   4        0.17        1.39     27.84 o 
 -10  10   4       11.87        7.61     25.98 o 
  -9  10   4        0.50        2.40     22.76 o 
  -8  10   4        9.27        4.84     14.91 o 
  -7  10   4        2.54       12.50     20.46 o 
  -6  10   4       27.25       28.95     13.31 o 
  -5  10   4       47.77       43.47     10.01 o 
  -4  10   4       56.33       29.32      9.47 o 
  -3  10   4        7.79       -3.17      6.91 o 
  -2  10   4       68.22       70.01      7.61 o 
  -1  10   4       98.95      108.25      7.68 o 
   0  10   4        2.81        4.70      6.58 o 
   1  10   4        3.06       10.76      7.21 o 
   2  10   4       31.04       13.65      8.02 o 
   3  10   4       68.15       77.23      8.26 o 
   4  10   4       63.80       58.28      8.40 o 
   5  10   4        1.17        1.91      7.91 o 
   6  10   4        4.85        7.28      9.44 o 
   7  10   4       11.07        3.66     10.30 o 
   8  10   4        6.23        2.69     10.96 o 
   9  10   4        0.11       -8.33     14.47 o 
  10  10   4        8.25       -6.12     13.94 o 
  11  10   4        0.60       19.82     29.59 o 
 -12  11   4       33.48       57.14     33.15 o 
 -11  11   4       40.53       79.49     34.44 o 
 -10  11   4      328.79      271.65     41.20 o 
  -9  11   4       39.23       17.96     26.08 o 
  -8  11   4       29.36       20.82     17.35 o 
  -7  11   4      295.63      317.63     30.90 o 
  -6  11   4       61.87       78.64     15.03 o 
  -5  11   4       21.33        1.83     12.09 o 
  -4  11   4      215.81      216.01     14.84 o 
  -3  11   4      252.82      284.58     13.66 o 
  -2  11   4      110.61      113.44     10.24 o 
  -1  11   4       91.98       86.41      9.84 o 
   0  11   4      339.31      326.90     13.22 o 
   1  11   4       82.95       88.76      9.75 o 
   2  11   4        6.55       20.35      8.79 o 
   3  11   4       85.36       86.99     10.89 o 
   4  11   4      416.95      420.13     16.90 o 
   5  11   4       81.39       93.99     11.57 o 
   6  11   4        2.08      -12.05     10.39 o 
   7  11   4      280.73      286.35     16.33 o 
   8  11   4      109.18      125.42     14.58 o 
   9  11   4       37.59       47.32     17.27 o 
  10  11   4       25.70       17.67     15.38 o 
 -10  12   4       10.28       37.69     32.36 o 
  -9  12   4       35.45        8.30     26.39 o 
  -8  12   4      214.73      184.91     21.60 o 
  -7  12   4        2.43       21.87     15.38 o 
  -6  12   4       63.88       56.73     15.77 o 
  -5  12   4      101.45      138.74     59.11 o 
  -4  12   4       83.56       82.71     17.76 o 
  -3  12   4        0.89        3.00     12.78 o 
  -2  12   4      190.37      193.30     19.91 o 
  -1  12   4      264.52      250.85     16.00 o 
   0  12   4       45.46       32.68     10.50 o 
   1  12   4        3.53      -21.24     12.09 o 
   2  12   4      172.07      155.53     17.88 o 
   3  12   4       97.51      105.49     13.05 o 
   4  12   4      107.49      101.13     12.02 o 
   5  12   4      181.01      170.67     14.19 o 
   6  12   4       19.10       33.93     12.09 o 
   7  12   4       36.74       36.26     12.62 o 
   8  12   4        2.70       -0.12     14.62 o 
  -8  13   4        3.21       39.43     29.67 o 
  -7  13   4        0.34        1.52     23.93 o 
  -6  13   4        1.65       -5.58     16.19 o 
  -5  13   4        3.71        2.56     14.21 o 
  -4  13   4        2.77       -3.72     14.18 o 
  -3  13   4       18.67       24.18     22.19 o 
  -2  13   4       39.01       34.29     12.03 o 
  -1  13   4       56.12       37.80     12.16 o 
   0  13   4       36.44       49.63     14.31 o 
   1  13   4       19.62        5.33     14.02 o 
   2  13   4        4.24       14.29     14.89 o 
   3  13   4        3.32       -5.89     14.14 o 
   4  13   4        8.82       13.74     17.65 o 
   5  13   4       45.32       44.20     13.78 o 
   6  13   4       21.39       12.46     15.95 o 
  -6  14   4       37.00      -25.16     25.60 o 
  -5  14   4      153.01      120.26     19.26 o 
  -4  14   4        1.92       18.49     16.02 o 
  -3  14   4       17.81      -24.12     14.73 o 
  -2  14   4       36.61       34.76     15.33 o 
  -1  14   4      121.34      112.06     14.54 o 
   0  14   4       12.04        8.81     14.92 o 
   1  14   4        0.83       -0.22     14.86 o 
   2  14   4      234.05      161.82     26.90 o 
   3  14   4       11.85       18.72     22.29 o 
   4  14   4        1.81       35.86     22.76 o 
 -17   1   5       69.82       48.73     14.91 o 
 -16   1   5      148.41      163.86     19.85 o 
 -15   1   5      151.31      171.58     17.28 o 
 -14   1   5      115.29      115.38     21.41 o 
 -13   1   5      673.34      587.65     24.41 o 
 -12   1   5      408.58      415.11     20.39 o 
 -11   1   5       66.96       73.81     11.40 o 
 -10   1   5       12.67        0.41     11.75 o 
  -9   1   5     3513.61     3327.46     72.90 o 
  -8   1   5     1031.80     1016.42     24.34 o 
  -7   1   5       12.65       20.76      4.28 o 
  -6   1   5     2360.93     2236.82     40.05 o 
  -5   1   5     1532.33     1338.24     30.56 o 
  -4   1   5     1683.65     1790.71     29.13 o 
  -3   1   5      660.69      659.32     12.78 o 
  -2   1   5     1304.48     1251.18     23.61 o 
  -1   1   5     2540.96     2365.48     40.31 o 
   0   1   5      164.23      173.03      5.17 o 
   1   1   5     2104.68     2104.76     25.63 o 
   2   1   5     2755.47     2671.17     28.98 o 
   3   1   5     1168.06     1174.88     12.91 o 
   4   1   5      118.50      138.05      4.29 o 
   5   1   5     2508.40     2496.11     30.22 o 
   6   1   5     1050.15     1004.73     18.93 o 
   7   1   5      711.85      682.07     18.19 o 
   8   1   5       52.61       46.81      6.54 o 
   9   1   5     1249.29     1180.83     25.11 o 
  10   1   5      754.63      711.24     21.67 o 
  11   1   5        7.67        9.64     11.29 o 
  12   1   5       45.03       45.73     12.75 o 
  13   1   5      268.96      284.71     26.97 o 
  14   1   5       71.59       45.04     13.62 o 
  15   1   5       10.44       17.88     33.46 o 
 -17   2   5       16.12       -2.83     14.36 o 
 -16   2   5      135.71      142.30     17.59 o 
 -15   2   5       55.09       40.01     14.03 o 
 -14   2   5      325.39      308.18     20.58 o 
 -13   2   5       40.71        8.27     11.70 o 
 -12   2   5      256.16      239.41     17.01 o 
 -11   2   5     1525.91     1350.72     88.98 o 
 -10   2   5      114.73      116.16     19.08 o 
  -9   2   5        0.86       12.13      7.37 o 
  -8   2   5     1376.84     1307.73     29.55 o 
  -7   2   5     1700.25     1614.64     29.70 o 
  -6   2   5      294.62      292.87      7.70 o 
  -5   2   5      124.36      143.79      6.89 o 
  -4   2   5     2545.03     2596.12     40.45 o 
  -3   2   5     3132.44     3021.98     41.85 o 
  -2   2   5      112.48      108.93      4.75 o 
  -1   2   5     1678.10     1628.14     29.09 o 
   0   2   5     4332.73     4434.09     66.23 o 
   1   2   5      228.04      204.71      4.71 o 
   2   2   5       25.24       30.81      2.44 o 
   3   2   5     1122.65     1128.51     12.61 o 
   4   2   5     2565.91     2510.89     32.14 o 
   5   2   5     1635.49     1613.29     30.13 o 
   6   2   5     1868.01     1789.73     28.51 o 
   7   2   5      576.96      575.26     13.09 o 
   8   2   5      900.23      860.20     19.77 o 
   9   2   5       61.45       57.82     10.72 o 
  10   2   5      213.20      190.29     12.95 o 
  11   2   5      811.52      739.38     25.50 o 
  12   2   5      185.92      181.95     31.53 o 
  13   2   5        0.72       -8.73     12.11 o 
  14   2   5      194.58      191.44     17.53 o 
  15   2   5      223.27      234.20     34.14 o 
 -17   3   5       31.83       34.60     15.30 o 
 -16   3   5       28.30       12.08     14.08 o 
 -15   3   5        8.23        2.92     13.36 o 
 -14   3   5        2.64       -5.21     12.32 o 
 -13   3   5       11.87        2.62     11.86 o 
 -12   3   5        5.88        9.67     11.32 o 
 -11   3   5       25.70       11.61     10.19 o 
 -10   3   5      189.26      187.60     13.37 o 
  -9   3   5       97.23      104.78      8.70 o 
  -8   3   5        3.99        2.08      5.26 o 
  -7   3   5        9.67        8.79      4.50 o 
  -6   3   5       40.41       42.84      4.50 o 
  -5   3   5      244.62      242.35     16.19 o 
  -4   3   5        0.11        4.69      3.97 o 
  -3   3   5       28.41       27.52      3.83 o 
  -2   3   5       47.70       48.03      3.87 o 
  -1   3   5      296.11      302.53      8.41 o 
   0   3   5      678.57      668.75     20.67 o 
   1   3   5       24.51       28.10      2.30 o 
   2   3   5       15.42       18.89      2.53 o 
   3   3   5        0.30       -4.27      3.22 o 
   4   3   5        3.35       -0.28      3.87 o 
   5   3   5      502.88      498.87     15.05 o 
   6   3   5       53.58       49.66      7.23 o 
   7   3   5        4.39        6.60      5.55 o 
   8   3   5       38.23       46.18      7.42 o 
   9   3   5       10.48       11.17      7.23 o 
  10   3   5        9.45       13.42      9.62 o 
  11   3   5       12.00       13.29     10.11 o 
  12   3   5       13.81        0.79     12.69 o 
  13   3   5        6.46       -3.98     12.90 o 
  14   3   5        9.50       -1.05     13.06 o 
  15   3   5        0.67      -14.44     12.89 o 
 -17   4   5        5.71       30.59     15.59 o 
 -16   4   5        0.72        3.49     13.95 o 
 -15   4   5      195.00      213.40     28.15 o 
 -14   4   5      351.70      379.13     24.28 o 
 -13   4   5       30.33       18.40     13.07 o 
 -12   4   5      302.28      335.49     19.39 o 
 -11   4   5      471.11      444.90     26.00 o 
 -10   4   5      907.64      896.48     32.35 o 
  -9   4   5       31.16       12.64      7.62 o 
  -8   4   5      840.12      780.84     18.24 o 
  -7   4   5     1799.34     1733.07     37.48 o 
  -6   4   5      346.75      327.86     12.28 o 
  -5   4   5       58.46       66.50      5.01 o 
  -4   4   5     2382.79     2354.89     39.22 o 
  -3   4   5     1826.81     1744.03     33.28 o 
  -2   4   5      528.22      507.59     12.68 o 
  -1   4   5     2004.93     1974.61     39.89 o 
   0   4   5     2109.22     2163.40     43.16 o 
   1   4   5     1008.37     1005.66     16.98 o 
   2   4   5       11.99       11.77      3.64 o 
   3   4   5     1354.20     1370.23     18.13 o 
   4   4   5     2798.71     2581.86     42.72 o 
   5   4   5      291.18      303.67     10.13 o 
   6   4   5      134.90      121.43      8.58 o 
   7   4   5     1195.40     1158.71     29.92 o 
   8   4   5      867.91      852.45     19.59 o 
   9   4   5       51.64       62.95      8.34 o 
  10   4   5      188.32      187.35     11.49 o 
  11   4   5      505.91      482.55     16.77 o 
  12   4   5      244.69      245.09     18.34 o 
  13   4   5        5.70        6.37     13.67 o 
  14   4   5      112.14      132.51     34.95 o 
 -16   5   5      286.06      271.49     22.16 o 
 -15   5   5       91.16       83.75     34.12 o 
 -14   5   5       33.36       30.78     14.70 o 
 -13   5   5      405.10      402.13     22.51 o 
 -12   5   5       87.54       84.52     13.67 o 
 -11   5   5      118.70      112.56     11.67 o 
 -10   5   5       58.01       58.60     16.26 o 
  -9   5   5      426.23      410.64     15.18 o 
  -8   5   5      562.40      527.13     22.22 o 
  -7   5   5        9.73       15.28      8.02 o 
  -6   5   5     1255.00     1173.14     30.57 o 
  -5   5   5      722.09      741.48     22.57 o 
  -4   5   5       32.71       33.04      4.26 o 
  -3   5   5        4.75       -0.40      6.30 o 
  -2   5   5     2665.41     2592.91     49.82 o 
  -1   5   5     1003.79      993.18     26.63 o 
   0   5   5      284.98      284.56      8.60 o 
   1   5   5      316.76      312.83      9.04 o 
   2   5   5     1382.18     1351.03     20.10 o 
   3   5   5     1076.16     1014.96     17.47 o 
   4   5   5      130.53      125.28      6.97 o 
   5   5   5      127.53      156.22      9.14 o 
   6   5   5      385.69      380.02     13.30 o 
   7   5   5      237.76      250.50     14.43 o 
   8   5   5      137.07      144.67     10.76 o 
   9   5   5      278.75      319.54     13.25 o 
  10   5   5      468.50      445.91     15.71 o 
  11   5   5       16.00        8.04      9.34 o 
  12   5   5      136.98      145.34     12.85 o 
  13   5   5      110.59      100.82     16.55 o 
  14   5   5       75.20       53.04     15.51 o 
 -16   6   5        9.26       10.17     18.08 o 
 -15   6   5       27.65       35.81     17.85 o 
 -14   6   5       15.68       24.63     14.31 o 
 -13   6   5        0.41       -0.18     11.10 o 
 -12   6   5       28.86       31.33     10.96 o 
 -11   6   5        6.17       -0.70      9.29 o 
 -10   6   5       90.79       73.71     13.38 o 
  -9   6   5       67.39       78.52     20.28 o 
  -8   6   5      222.50      215.38     14.73 o 
  -7   6   5        6.28       19.04      8.43 o 
  -6   6   5      152.50      155.34     11.57 o 
  -5   6   5       10.07        3.75      9.33 o 
  -4   6   5        4.24       -2.94      5.59 o 
  -3   6   5      277.08      284.61      9.97 o 
  -2   6   5      143.66      153.85      7.07 o 
  -1   6   5      307.06      311.84     10.16 o 
   0   6   5      262.96      269.27      8.11 o 
   1   6   5       58.91       64.12      5.80 o 
   2   6   5        0.16        0.25      4.62 o 
   3   6   5      192.62      207.93      8.64 o 
   4   6   5        5.38        8.48      5.15 o 
   5   6   5        1.55       -8.46      5.30 o 
   6   6   5        1.60       -2.17      6.90 o 
   7   6   5        1.40        6.98      7.76 o 
   8   6   5      205.83      196.54     12.06 o 
   9   6   5        4.62       -1.22      8.05 o 
  10   6   5        4.77       -7.06      8.18 o 
  11   6   5        9.38       15.77      9.64 o 
  12   6   5        7.45        0.13      9.74 o 
  13   6   5       29.38       49.90     13.04 o 
 -15   7   5       30.22       54.36     33.05 o 
 -14   7   5       50.27        6.57     28.82 o 
 -13   7   5      233.76      234.47     27.15 o 
 -12   7   5      320.31      292.63     21.60 o 
 -11   7   5        3.27      -11.14     12.73 o 
 -10   7   5      364.12      335.51     37.89 o 
  -9   7   5      265.55      272.08     36.69 o 
  -8   7   5      320.01      328.77     26.11 o 
  -7   7   5       60.61       81.40     11.13 o 
  -6   7   5     1328.95     1224.04     39.95 o 
  -5   7   5      828.75      835.35     60.00 o 
  -4   7   5       20.39       31.14      7.21 o 
  -3   7   5      224.46      231.12      9.68 o 
  -2   7   5     2184.26     2041.21     39.73 o 
  -1   7   5     1526.36     1409.14     29.42 o 
   0   7   5       18.09        4.45      6.38 o 
   1   7   5      566.86      556.34     15.09 o 
   2   7   5     1344.98     1259.04     24.23 o 
   3   7   5      577.16      537.51     15.46 o 
   4   7   5       15.94       17.73      6.21 o 
   5   7   5      799.50      724.97     17.05 o 
   6   7   5      758.37      745.22     17.80 o 
   7   7   5        4.20        9.53      6.99 o 
   8   7   5      143.90      142.43     12.59 o 
   9   7   5      477.00      468.21     16.20 o 
  10   7   5      330.34      355.35     15.40 o 
  11   7   5        0.29       -6.89      9.70 o 
  12   7   5      319.80      327.44     19.91 o 
  13   7   5      149.34      157.76     15.80 o 
 -14   8   5      140.21      176.17     26.07 o 
 -13   8   5        1.94      -22.66     18.39 o 
 -12   8   5        2.97      -24.19     17.79 o 
 -11   8   5      168.86      154.87     25.37 o 
 -10   8   5      130.29      133.64     34.82 o 
  -9   8   5        0.06        2.48     11.50 o 
  -8   8   5       80.40       92.27     15.46 o 
  -7   8   5      361.08      386.51     23.68 o 
  -6   8   5       21.75       37.76     12.22 o 
  -5   8   5        6.07       -5.20     16.18 o 
  -4   8   5      232.31      262.88     13.74 o 
  -3   8   5      632.64      618.02     16.85 o 
  -2   8   5      201.62      206.61      9.72 o 
  -1   8   5      763.48      691.57     16.14 o 
   0   8   5      127.92      133.41     10.60 o 
   1   8   5      283.81      272.55     12.88 o 
   2   8   5      113.82      134.99      8.11 o 
   3   8   5      193.91      194.38     10.46 o 
   4   8   5      498.84      472.43     13.46 o 
   5   8   5       57.14       55.36      7.48 o 
   6   8   5        0.69       -0.02      7.01 o 
   7   8   5      266.39      254.76     11.91 o 
   8   8   5       69.64       84.07     11.31 o 
   9   8   5       24.73        1.11      9.56 o 
  10   8   5       31.85       21.97     13.33 o 
  11   8   5      101.73      134.96     12.82 o 
  12   8   5       92.87       76.88     16.77 o 
 -14   9   5        3.83        2.98     19.90 o 
 -13   9   5        1.39        2.36     20.28 o 
 -12   9   5       72.46       30.26     21.20 o 
 -11   9   5        0.58      -21.62     17.54 o 
 -10   9   5       73.98       52.12     26.77 o 
  -9   9   5        2.38      -14.71     21.91 o 
  -8   9   5        1.00      -27.24     19.38 o 
  -7   9   5       52.61       53.37     24.29 o 
  -6   9   5       22.69        9.62     11.93 o 
  -5   9   5       53.15       45.32     12.32 o 
  -4   9   5       26.84       15.93      8.63 o 
  -3   9   5      254.62      243.41     10.24 o 
  -2   9   5      167.73      174.73      9.05 o 
  -1   9   5       91.60       93.52      7.77 o 
   0   9   5       17.65        5.04      7.26 o 
   1   9   5       18.75       21.88      6.68 o 
   2   9   5      186.62      192.77      9.75 o 
   3   9   5        0.42       -6.81      5.92 o 
   4   9   5       20.25        3.38      6.25 o 
   5   9   5       93.53       76.30      8.15 o 
   6   9   5       76.06       78.77     10.17 o 
   7   9   5       39.50       56.12     10.68 o 
   8   9   5       25.23        8.92     10.02 o 
   9   9   5       52.39       64.55     10.66 o 
  10   9   5        0.44       -2.52     10.66 o 
  11   9   5        0.33        3.68     12.54 o 
 -13  10   5       12.59       48.46     31.38 o 
 -12  10   5       20.44        0.09     29.17 o 
 -11  10   5      108.69       76.08     31.13 o 
 -10  10   5      113.08      163.37     33.84 o 
  -9  10   5       44.90       49.12     26.83 o 
  -8  10   5      200.50      215.90     30.91 o 
  -7  10   5      306.40      314.90     35.17 o 
  -6  10   5       77.98       94.99     23.08 o 
  -5  10   5       60.66       60.13     13.96 o 
  -4  10   5      136.14      107.82     10.38 o 
  -3  10   5      901.14      893.19     21.61 o 
  -2  10   5        0.79        0.82      6.46 o 
  -1  10   5       65.73       53.56      7.66 o 
   0  10   5      392.72      389.18     12.96 o 
   1  10   5      506.89      512.32     16.54 o 
   2  10   5        3.57       -3.19      8.01 o 
   3  10   5      220.98      243.27     11.56 o 
   4  10   5      317.06      333.04     15.51 o 
   5  10   5       42.64       50.50     13.38 o 
   6  10   5        1.03        2.56     10.24 o 
   7  10   5      187.77      187.53     14.18 o 
   8  10   5      121.04      123.89     13.89 o 
   9  10   5       30.63       40.59     12.97 o 
  10  10   5       89.26       72.19     17.45 o 
 -11  11   5       23.18       21.85     30.78 o 
 -10  11   5       21.14       60.23     32.14 o 
  -9  11   5       34.85       12.72     27.47 o 
  -8  11   5      151.99      238.19     35.20 o 
  -7  11   5       20.01        2.39     14.82 o 
  -6  11   5       91.58       65.85     16.22 o 
  -5  11   5       80.01       41.63     14.75 o 
  -4  11   5        7.52        1.14     13.46 o 
  -3  11   5        0.74       -2.26     11.76 o 
  -2  11   5       71.48       92.93     10.33 o 
  -1  11   5      104.07      114.47      9.59 o 
   0  11   5        0.21        3.95     10.20 o 
   1  11   5      178.74      192.21     14.55 o 
   2  11   5       30.48       26.06     11.17 o 
   3  11   5       57.37       59.41     12.20 o 
   4  11   5        0.03       -0.10      9.82 o 
   5  11   5      204.17      208.01     14.36 o 
   6  11   5      108.18      116.43     13.44 o 
   7  11   5        0.75      -10.59     12.62 o 
   8  11   5       14.78       10.89     14.28 o 
   9  11   5       95.50      105.45     17.24 o 
 -10  12   5       14.55       -2.71     17.86 o 
  -9  12   5       22.86       25.09     18.07 o 
  -8  12   5        8.07      -10.97     15.35 o 
  -7  12   5       89.78       81.46     18.24 o 
  -6  12   5        4.04        4.58     17.02 o 
  -5  12   5       94.27       86.01     17.08 o 
  -4  12   5       44.45       46.14     33.83 o 
  -3  12   5        1.31       -2.03     15.90 o 
  -2  12   5       31.81       40.62     14.66 o 
  -1  12   5       79.49       49.73     14.23 o 
   0  12   5       24.70       29.83     16.35 o 
   1  12   5      132.70      136.23     14.07 o 
   2  12   5       35.00       25.39     11.70 o 
   3  12   5       18.45       -4.28     15.87 o 
   4  12   5       36.93       35.24     13.05 o 
   5  12   5       13.84        9.79     11.47 o 
   6  12   5       25.61       19.07     13.92 o 
   7  12   5      128.80      136.67     17.28 o 
  -7  13   5       47.43       38.60     17.63 o 
  -6  13   5        8.63       23.73     16.56 o 
  -5  13   5      181.64      146.23     19.82 o 
  -4  13   5       15.38       17.41     15.56 o 
  -3  13   5        6.70       16.99     15.40 o 
  -2  13   5      182.94      173.47     23.27 o 
  -1  13   5       52.62       44.65     17.11 o 
   0  13   5       10.24       15.48     14.16 o 
   1  13   5       35.36       25.95     18.14 o 
   2  13   5      112.93      100.64     30.83 o 
   3  13   5       57.19       72.48     31.65 o 
   4  13   5        8.81       22.46     15.48 o 
   5  13   5      114.06       90.11     27.95 o 
  -4  14   5        4.15       19.56     16.40 o 
  -3  14   5       28.52       35.61     16.93 o 
  -2  14   5        1.91       -9.88     20.08 o 
  -1  14   5        1.54      -26.77     19.41 o 
   0  14   5       10.41       20.36     21.66 o 
   1  14   5        7.21       16.42     21.31 o 
 -17   0   6      183.32      181.41     22.71 o 
 -16   0   6       36.55       31.63     16.23 o 
 -15   0   6       69.41       45.30     16.54 o 
 -14   0   6      194.19      208.78     48.98 o 
 -13   0   6      770.14      704.19     44.81 o 
 -12   0   6      391.99      430.06     40.57 o 
 -11   0   6      246.47      211.51     29.83 o 
 -10   0   6      254.50      281.89     18.13 o 
  -9   0   6     1361.73     1325.87     40.51 o 
  -7   0   6      707.15      699.96     22.71 o 
  -6   0   6     1817.59     1799.06     74.41 o 
  -5   0   6     1190.57     1239.48     41.88 o 
  -4   0   6       27.97       10.86      8.13 o 
  -3   0   6     2037.38     2087.29     51.28 o 
  -2   0   6     5800.94     5658.60    110.68 o 
  -1   0   6      777.59      843.72     25.46 o 
   0   0   6      610.47      644.01     14.60 o 
   1   0   6     1044.42     1072.34     26.29 o 
   2   0   6     2231.80     2299.41     31.76 o 
   3   0   6     1017.78      966.27     18.01 o 
   4   0   6      335.39      344.60      9.60 o 
   5   0   6     3939.70     3928.29     73.10 o 
   6   0   6       90.66      119.47     10.39 o 
   7   0   6        9.29        8.69      7.92 o 
   8   0   6      649.84      597.20     24.29 o 
   9   0   6      953.09      908.77     27.73 o 
  10   0   6      359.74      393.97     19.69 o 
  11   0   6      183.92      168.17     29.14 o 
  12   0   6      378.15      388.33     39.59 o 
  13   0   6      454.99      362.03     38.04 o 
  14   0   6       64.08       48.30     25.73 o 
 -17   1   6       65.63       85.13     17.54 o 
 -16   1   6       27.42       12.94     13.93 o 
 -15   1   6       93.14       66.67     15.22 o 
 -14   1   6       80.67       78.04     14.39 o 
 -13   1   6        1.88       -2.67     22.53 o 
 -12   1   6       23.62       31.07     11.35 o 
 -11   1   6      157.32      164.87     13.94 o 
 -10   1   6      171.60      201.13     14.91 o 
  -9   1   6        2.26        7.38      9.34 o 
  -8   1   6      384.70      402.82     14.25 o 
  -7   1   6      432.42      450.37     12.26 o 
  -6   1   6        5.18        9.58      4.52 o 
  -5   1   6       31.79       23.00      6.54 o 
  -4   1   6      478.30      469.05     21.90 o 
  -3   1   6      475.61      480.23     12.00 o 
  -2   1   6       10.59       11.81      4.10 o 
  -1   1   6       14.08       12.63      3.61 o 
   0   1   6     1487.75     1496.76     21.46 o 
   1   1   6      121.66      126.30      4.35 o 
   2   1   6       25.48       25.61      2.12 o 
   3   1   6      544.76      529.81      7.89 o 
   4   1   6      106.40      128.04      6.17 o 
   5   1   6      249.38      262.29      8.38 o 
   6   1   6      161.78      163.11      7.69 o 
   7   1   6      125.81      140.57      8.94 o 
   8   1   6      260.00      266.69     14.89 o 
   9   1   6        2.79       -4.95      7.96 o 
  10   1   6      129.66      119.30     10.84 o 
  11   1   6       76.50       60.81     11.78 o 
  12   1   6       16.49        4.26     13.06 o 
  13   1   6        0.65       -4.02     16.73 o 
  14   1   6       39.89       26.57     18.04 o 
 -17   2   6       35.07       24.32     15.44 o 
 -16   2   6       71.73       58.10     15.72 o 
 -15   2   6       18.83       -4.01     13.88 o 
 -14   2   6       46.08       43.67     14.08 o 
 -13   2   6      311.67      257.26     26.06 o 
 -12   2   6       14.43       11.46     21.00 o 
 -11   2   6       78.39       83.26     11.59 o 
 -10   2   6      277.05      293.00     15.20 o 
  -9   2   6      258.86      277.67     13.59 o 
  -8   2   6        2.13        6.35      5.50 o 
  -7   2   6      102.01      114.09     10.60 o 
  -6   2   6      378.20      359.79     12.73 o 
  -5   2   6      738.46      758.68     16.06 o 
  -4   2   6      105.91      124.94      9.40 o 
  -3   2   6      352.93      352.74     12.64 o 
  -2   2   6     1505.31     1490.52     29.27 o 
  -1   2   6      637.33      678.62     13.71 o 
   0   2   6      210.03      236.34      6.67 o 
   1   2   6      239.20      246.50      5.79 o 
   2   2   6      822.65      867.24     11.98 o 
   3   2   6      358.72      329.26      7.33 o 
   4   2   6      182.07      189.46      6.77 o 
   5   2   6      447.11      444.97     11.05 o 
   6   2   6       62.29       71.98      7.17 o 
   7   2   6       38.68       40.16      7.22 o 
   8   2   6      419.41      408.07     14.23 o 
   9   2   6      158.36      135.90     12.71 o 
  10   2   6       68.40       59.36     11.13 o 
  11   2   6       16.92        2.01     11.18 o 
  12   2   6      160.34      143.39     16.79 o 
  13   2   6      164.36      173.44     17.95 o 
  14   2   6        2.25       -7.43     13.61 o 
 -17   3   6       38.90       30.52     15.95 o 
 -16   3   6       32.38       11.40     14.40 o 
 -15   3   6      399.68      384.11     33.40 o 
 -14   3   6      287.07      268.23     20.89 o 
 -13   3   6       10.21       25.05     12.61 o 
 -12   3   6      270.59      249.75     21.59 o 
 -11   3   6      345.31      353.96     18.08 o 
 -10   3   6      893.79      853.29     26.10 o 
  -9   3   6      123.45      139.88     10.33 o 
  -8   3   6      889.11      935.27     29.52 o 
  -7   3   6     2016.21     1988.11     41.96 o 
  -6   3   6        7.33       20.90      5.98 o 
  -5   3   6      278.89      271.91     12.86 o 
  -4   3   6     2279.34     2281.78     34.55 o 
  -3   3   6      866.92      902.21     20.37 o 
  -2   3   6      169.52      179.01      9.50 o 
  -1   3   6     1507.95     1475.48     38.72 o 
   0   3   6     2597.29     2501.00     48.98 o 
   1   3   6      745.35      734.31     12.20 o 
   2   3   6      150.48      171.59      5.37 o 
   3   3   6     1667.86     1617.41     26.36 o 
   4   3   6     1294.77     1289.85     21.79 o 
   5   3   6       40.88       38.21      5.90 o 
   6   3   6      117.81      133.98      7.62 o 
   7   3   6     1200.95     1145.49     21.31 o 
   8   3   6      525.05      495.08     15.13 o 
   9   3   6        8.90       14.60      8.88 o 
  10   3   6      627.49      591.26     23.58 o 
  11   3   6      281.77      265.21     16.39 o 
  12   3   6      114.93      113.29     18.64 o 
  13   3   6       38.36       41.55     14.82 o 
  14   3   6       76.11       64.64     16.08 o 
 -16   4   6        8.95        3.36     23.82 o 
 -15   4   6        0.26       -8.13     13.79 o 
 -14   4   6       13.37       11.73     14.07 o 
 -13   4   6       45.47       37.75     13.17 o 
 -12   4   6       80.66       67.78     12.63 o 
 -11   4   6      366.51      340.74     20.30 o 
 -10   4   6       27.09       45.10      9.63 o 
  -9   4   6      159.28      161.07     13.44 o 
  -8   4   6      106.67      120.24     11.35 o 
  -7   4   6      192.26      195.33     15.99 o 
  -6   4   6      123.79      158.99     10.93 o 
  -5   4   6       86.11       95.45      8.76 o 
  -4   4   6      128.07      131.48     13.90 o 
  -3   4   6       60.55       54.86      9.54 o 
  -2   4   6      894.95      865.73     27.01 o 
  -1   4   6      159.29      182.29     12.24 o 
   0   4   6       40.85       53.47      7.01 o 
   1   4   6      133.63      136.57      7.22 o 
   2   4   6      130.72      124.45      6.62 o 
   3   4   6       81.23       82.54      5.65 o 
   4   4   6       95.49      103.76      6.07 o 
   5   4   6      924.78      898.87     18.85 o 
   6   4   6       63.18       51.68      7.11 o 
   7   4   6        6.55        7.98      6.57 o 
   8   4   6        2.01        6.25      7.40 o 
   9   4   6      138.40      136.58     10.38 o 
  10   4   6      103.76      130.24     13.18 o 
  11   4   6        8.01        6.26     14.35 o 
  12   4   6       24.37       31.83     12.16 o 
  13   4   6        4.17      -21.31     13.42 o 
 -16   5   6        1.39       -3.82     14.67 o 
 -15   5   6      102.92       75.69     16.41 o 
 -14   5   6       70.41       56.80     21.80 o 
 -13   5   6        0.47        0.69     12.12 o 
 -12   5   6      267.41      254.22     32.77 o 
 -11   5   6       75.41       95.74     18.73 o 
 -10   5   6      115.23      131.33     17.46 o 
  -9   5   6      143.20      144.50     20.84 o 
  -8   5   6      248.41      284.16     16.06 o 
  -7   5   6      436.93      440.27     23.96 o 
  -6   5   6        1.25        2.40      7.21 o 
  -5   5   6      345.61      333.59     14.05 o 
  -4   5   6      769.10      716.09     21.12 o 
  -3   5   6      145.71      147.75     12.44 o 
  -2   5   6       65.46       72.96     15.06 o 
  -1   5   6     1986.21     1918.28     48.85 o 
   0   5   6      244.51      232.26      8.85 o 
   1   5   6      139.47      136.13      6.68 o 
   2   5   6       69.81       66.16      5.75 o 
   3   5   6      443.78      444.99     11.93 o 
   4   5   6     1067.77      962.11     19.66 o 
   5   5   6      125.73      117.86      7.67 o 
   6   5   6       81.42       88.58     10.24 o 
   7   5   6      431.39      418.10     15.01 o 
   8   5   6      112.27      123.12      9.51 o 
   9   5   6       15.57       11.82      8.57 o 
  10   5   6      212.06      190.42     12.36 o 
  11   5   6      166.91      158.00     14.20 o 
  12   5   6       20.10       11.27     12.04 o 
  13   5   6       35.72       28.50     16.09 o 
 -15   6   6        4.28       -8.53     35.37 o 
 -14   6   6       94.42       92.56     59.92 o 
 -13   6   6      242.47      228.10     26.43 o 
 -12   6   6      113.78      102.10     36.07 o 
 -11   6   6       12.03        9.11     12.75 o 
 -10   6   6      536.62      494.46     23.21 o 
  -9   6   6      649.04      617.75     23.87 o 
  -8   6   6      192.89      238.00     15.13 o 
  -7   6   6      149.82      186.54     12.93 o 
  -6   6   6      637.24      635.75     21.20 o 
  -5   6   6      933.83      949.14     33.39 o 
  -4   6   6       82.55       75.04     15.39 o 
  -3   6   6      255.12      275.85     17.10 o 
  -2   6   6     1739.86     1661.64     70.40 o 
  -1   6   6      108.44      123.78      9.81 o 
   0   6   6       62.58       65.61      7.02 o 
   1   6   6      615.81      592.98     15.40 o 
   2   6   6      984.54      988.61     22.19 o 
   3   6   6      268.52      271.82     15.11 o 
   4   6   6      408.22      357.93     11.23 o 
   5   6   6     1011.94      948.50     20.17 o 
   6   6   6      641.17      620.05     15.99 o 
   7   6   6       10.05       16.04      8.18 o 
   8   6   6      187.85      182.16     12.51 o 
   9   6   6      356.49      384.39     15.12 o 
  10   6   6      216.20      223.31     13.13 o 
  11   6   6        0.30        4.70      9.62 o 
  12   6   6      157.49      143.86     15.19 o 
 -15   7   6        7.35      -19.29     30.37 o 
 -14   7   6       24.69      -24.25     29.30 o 
 -13   7   6       20.30      -18.15     28.95 o 
 -12   7   6        0.22      -16.92     13.63 o 
 -11   7   6        7.84       12.31     13.41 o 
 -10   7   6       57.42       47.13     13.81 o 
  -9   7   6        4.08       11.80     11.33 o 
  -8   7   6       34.73       36.30     13.08 o 
  -7   7   6      235.77      244.50     22.11 o 
  -6   7   6        0.72        0.34     10.56 o 
  -5   7   6        0.31       -4.59      9.75 o 
  -4   7   6        1.32       -9.92      9.93 o 
  -3   7   6       93.75      100.60      9.67 o 
  -2   7   6       57.10       53.81      8.20 o 
  -1   7   6        3.42        2.23      6.06 o 
   0   7   6      106.59      109.53      8.77 o 
   1   7   6       13.53       10.35      6.70 o 
   2   7   6       14.80       16.24      5.70 o 
   3   7   6      152.02      150.38      9.26 o 
   4   7   6        1.76       -6.41      6.26 o 
   5   7   6       26.55       20.56      6.58 o 
   6   7   6       13.98       20.60      6.99 o 
   7   7   6       55.36       54.18      9.95 o 
   8   7   6       35.85       30.12      9.97 o 
   9   7   6       37.37       39.54     10.20 o 
  10   7   6       25.94       11.34      9.46 o 
  11   7   6        1.78       -3.43      9.93 o 
  12   7   6        4.16        8.01     10.80 o 
 -14   8   6       42.89        5.11     32.74 o 
 -13   8   6       44.81       15.50     20.69 o 
 -12   8   6       59.78       33.43     20.60 o 
 -11   8   6        1.70        6.19     14.50 o 
 -10   8   6      145.65      148.55     16.92 o 
  -9   8   6      301.78      277.09     22.57 o 
  -8   8   6      120.09      122.43     17.13 o 
  -7   8   6       35.27       19.44     12.85 o 
  -6   8   6      349.28      370.80     22.27 o 
  -5   8   6      139.25      150.29     16.29 o 
  -4   8   6      211.99      219.26     37.25 o 
  -3   8   6      372.82      364.45     13.08 o 
  -2   8   6       43.57       48.69      6.79 o 
  -1   8   6      223.83      232.05     10.73 o 
   0   8   6        2.35       -2.52      6.97 o 
   1   8   6      440.42      444.86     16.44 o 
   2   8   6      418.49      384.75     13.67 o 
   3   8   6        7.62        8.19      7.06 o 
   4   8   6       34.26       27.43      6.93 o 
   5   8   6      192.66      219.44     15.53 o 
   6   8   6      379.43      397.47     15.54 o 
   7   8   6        0.04       10.70      9.43 o 
   8   8   6       20.23       14.87     10.10 o 
   9   8   6      209.10      208.68     13.06 o 
  10   8   6       36.34       37.67     10.95 o 
  11   8   6        4.05        3.92     10.89 o 
 -13   9   6        9.27       -6.18     20.28 o 
 -12   9   6      120.00       87.48     32.58 o 
 -11   9   6      177.56      216.94     36.24 o 
 -10   9   6        5.92      -15.66     23.49 o 
  -9   9   6       45.83       67.01     17.31 o 
  -8   9   6      709.21      680.21     31.26 o 
  -7   9   6      237.71      252.80     20.89 o 
  -6   9   6        3.20        5.03     13.38 o 
  -5   9   6      198.78      146.39     18.20 o 
  -4   9   6       69.35       76.59     14.64 o 
  -3   9   6      882.59      813.77     24.93 o 
  -2   9   6      126.75      114.42      8.54 o 
  -1   9   6      216.04      221.44     14.15 o 
   0   9   6      489.20      475.51     15.50 o 
   1   9   6       15.97       15.86      6.58 o 
   2   9   6        9.20       14.88      7.58 o 
   3   9   6      599.94      593.07     17.51 o 
   4   9   6      269.87      275.33     19.17 o 
   5   9   6       45.55       58.55      9.99 o 
   6   9   6      353.74      381.49     16.41 o 
   7   9   6       74.50       41.24     24.16 o 
   8   9   6      264.61      302.78     16.20 o 
   9   9   6        0.25      -10.47     10.67 o 
  10   9   6      122.14      135.18     15.36 o 
 -12  10   6       19.44      -23.14     27.59 o 
 -11  10   6        0.97       -5.05     27.62 o 
 -10  10   6        3.94       36.84     25.89 o 
  -9  10   6       11.09       -2.02     24.62 o 
  -8  10   6       15.17        1.89     22.73 o 
  -7  10   6        6.46       -3.41     22.22 o 
  -6  10   6        1.10       -9.89     12.68 o 
  -5  10   6       20.66       16.86     11.03 o 
  -4  10   6        3.72        3.90     10.47 o 
  -3  10   6        8.03       14.55     10.13 o 
  -2  10   6       48.60       29.91     12.93 o 
  -1  10   6        4.57       16.82      9.60 o 
   0  10   6        3.24        0.80      8.64 o 
   1  10   6       12.28        0.49      9.96 o 
   2  10   6        8.78        0.99      9.87 o 
   3  10   6       58.30       57.58     10.00 o 
   4  10   6        6.15        2.61      8.93 o 
   5  10   6        4.53        5.42      8.77 o 
   6  10   6        1.27      -12.90     16.75 o 
   7  10   6        0.77      -14.74     11.02 o 
   8  10   6        0.01        7.38     13.77 o 
   9  10   6        0.19       -3.45     14.53 o 
 -10  11   6        7.72       19.67     29.17 o 
  -9  11   6        0.41      -12.41     23.68 o 
  -8  11   6      193.39      189.54     32.42 o 
  -7  11   6       28.76       26.64     17.49 o 
  -6  11   6       25.04       25.49     21.64 o 
  -5  11   6       34.24       53.79     15.86 o 
  -4  11   6      117.81      100.80     13.70 o 
  -3  11   6      185.11      218.70     22.98 o 
  -2  11   6       86.82       72.27     15.35 o 
  -1  11   6       73.80       88.37     12.46 o 
   0  11   6       50.36       38.81     11.50 o 
   1  11   6       58.64       33.80     11.37 o 
   2  11   6       95.49       72.68     13.14 o 
   3  11   6       94.57       97.02     13.88 o 
   4  11   6      130.69      163.52     26.58 o 
   5  11   6        9.00        2.71     12.47 o 
   6  11   6      138.45      132.31     14.30 o 
   7  11   6       79.20       93.97     16.21 o 
   8  11   6       25.17       43.75     15.49 o 
  -9  12   6       63.78       52.35     23.90 o 
  -8  12   6       23.33       30.56     18.62 o 
  -7  12   6       22.50       -2.95     15.99 o 
  -6  12   6       64.23       66.15     18.14 o 
  -5  12   6       50.60       55.49     16.97 o 
  -4  12   6       34.36       19.23     15.60 o 
  -3  12   6      112.19      110.47     17.16 o 
  -2  12   6       87.61      100.04     24.21 o 
  -1  12   6      113.13      136.69     14.20 o 
   0  12   6        5.53        1.16     11.29 o 
   1  12   6       79.33       92.57     18.26 o 
   2  12   6      104.18      109.75     23.43 o 
   3  12   6       44.38       36.68     15.92 o 
   4  12   6        6.46        0.20     12.87 o 
   5  12   6       22.05       53.53     17.39 o 
   6  12   6       77.17       62.88     18.46 o 
  -6  13   6       21.53       32.10     17.50 o 
  -5  13   6        0.63      -16.95     15.63 o 
  -4  13   6        4.07        9.57     15.75 o 
  -3  13   6        3.75        1.23     21.50 o 
  -2  13   6        3.74      -20.77     20.27 o 
  -1  13   6       16.37       14.90     22.16 o 
   0  13   6        2.01      -17.16     14.05 o 
   1  13   6        1.77        7.42     15.45 o 
   2  13   6       11.90        6.12     17.25 o 
   3  13   6        1.23       -1.79     15.38 o 
 -16   1   7       82.44       63.71     12.61 o 
 -15   1   7        5.48       -8.19     10.69 o 
 -14   1   7      269.81      302.31     44.28 o 
 -13   1   7      130.11      116.27     11.84 o 
 -12   1   7       59.11       57.22      9.62 o 
 -11   1   7       35.98       34.83      8.14 o 
 -10   1   7      968.43      975.06     32.24 o 
  -9   1   7      538.07      539.39     18.21 o 
  -8   1   7      243.33      265.29     10.42 o 
  -7   1   7      778.60      725.46     40.19 o 
  -6   1   7     1027.22      962.40     33.44 o 
  -5   1   7      643.58      637.60     24.92 o 
  -4   1   7       10.84        8.26      6.70 o 
  -3   1   7      179.34      190.19      9.56 o 
  -2   1   7     1979.72     1970.22     36.84 o 
  -1   1   7      154.57      171.90      8.55 o 
   0   1   7      316.67      327.00     11.04 o 
   1   1   7     1239.09     1232.92     21.71 o 
   2   1   7      886.76      858.18     18.99 o 
   3   1   7        0.23       -1.75      3.08 o 
   4   1   7      534.13      529.96     11.54 o 
   5   1   7      930.87      910.03     23.97 o 
   6   1   7      612.64      576.15     15.52 o 
   7   1   7        4.05       14.06      8.53 o 
   8   1   7      288.73      308.45     13.18 o 
   9   1   7      601.58      629.85     18.17 o 
  10   1   7       46.37       33.11      9.60 o 
  11   1   7       21.49       37.45     13.93 o 
  12   1   7      158.63      138.77     25.07 o 
  13   1   7       19.27        2.64     17.06 o 
 -16   2   7       18.02        2.15     21.83 o 
 -15   2   7      124.84      111.62     17.05 o 
 -14   2   7       64.69       60.99     14.26 o 
 -13   2   7       72.00       57.50     19.01 o 
 -12   2   7      387.50      372.11     20.72 o 
 -11   2   7      102.61      143.89     17.00 o 
 -10   2   7       27.40       19.35     28.82 o 
  -9   2   7      227.27      233.36     19.11 o 
  -8   2   7      873.29      847.69     33.29 o 
  -7   2   7      189.89      233.00     14.68 o 
  -6   2   7       20.99       17.47      9.75 o 
  -5   2   7      371.39      345.28     17.84 o 
  -4   2   7     1125.75     1043.52     34.22 o 
  -3   2   7      927.42      902.84     26.71 o 
  -2   2   7     1499.60     1584.85     35.47 o 
  -1   2   7      538.56      547.36     14.56 o 
   0   2   7      527.26      534.02     12.03 o 
   1   2   7       57.55       55.61      5.31 o 
   2   2   7      126.22      165.04     10.12 o 
   3   2   7     1787.34     1692.89     29.50 o 
   4   2   7      495.51      473.88     12.58 o 
   5   2   7      118.69      117.28     11.20 o 
   6   2   7      459.07      445.45     13.64 o 
   7   2   7      390.97      400.94     15.73 o 
   8   2   7      108.14      104.96      9.62 o 
   9   2   7       20.25        5.42     11.27 o 
  10   2   7      431.08      423.94     18.71 o 
  11   2   7      132.62      119.73     17.51 o 
  12   2   7        4.25        1.71     11.74 o 
  13   2   7       31.81       41.48     19.43 o 
 -16   3   7        4.07       -7.18     16.19 o 
 -15   3   7        7.36       13.12     13.47 o 
 -14   3   7        2.81      -14.56     12.36 o 
 -13   3   7       15.17       28.95     15.75 o 
 -12   3   7      141.46      150.12     26.14 o 
 -11   3   7       17.80       19.11     16.39 o 
 -10   3   7      264.68      272.05     46.17 o 
  -9   3   7       10.82        4.56     12.02 o 
  -8   3   7        0.29        0.78     10.53 o 
  -7   3   7        7.22        6.85      9.92 o 
  -6   3   7       12.43       12.35      6.86 o 
  -5   3   7       57.79       67.56     10.90 o 
  -4   3   7       70.24       87.42     27.73 o 
  -3   3   7       53.75       81.18     10.65 o 
  -2   3   7      170.24      172.64     17.03 o 
  -1   3   7      369.22      382.00     13.63 o 
   0   3   7        5.60        6.23      5.36 o 
   1   3   7        5.36       12.81      5.10 o 
   2   3   7        0.21       -9.02      5.34 o 
   3   3   7       16.41       11.69      3.49 o 
   4   3   7      698.84      672.74     12.70 o 
   5   3   7       46.39       44.96     10.23 o 
   6   3   7       88.88       92.87      8.45 o 
   7   3   7        7.56       16.45      7.50 o 
   8   3   7       46.84       60.01      8.98 o 
   9   3   7        0.22       -5.12      9.52 o 
  10   3   7        0.20       -9.36     10.25 o 
  11   3   7        6.42       -0.96     11.73 o 
  12   3   7       16.31       11.43     11.78 o 
  13   3   7        1.47        4.12     14.71 o 
 -16   4   7       30.92       18.61     14.60 o 
 -15   4   7      145.63      140.62     20.83 o 
 -14   4   7       75.06       76.30     16.12 o 
 -13   4   7       58.88       72.48     21.95 o 
 -12   4   7      206.62      223.97     25.17 o 
 -11   4   7      333.19      379.46     27.62 o 
 -10   4   7       59.52       45.23     16.03 o 
  -9   4   7      361.88      408.65     25.57 o 
  -8   4   7      448.42      429.19     23.97 o 
  -7   4   7      521.23      517.74     19.36 o 
  -6   4   7        4.40        0.07      5.57 o 
  -5   4   7      674.29      659.50     41.21 o 
  -4   4   7      994.35      954.62     32.29 o 
  -3   4   7      275.03      266.04     15.53 o 
  -2   4   7       47.88       45.46     15.06 o 
  -1   4   7     1676.04     1676.14     60.31 o 
   0   4   7      343.87      365.29     15.33 o 
   1   4   7      113.91      112.75     10.02 o 
   2   4   7      216.43      254.19     13.09 o 
   3   4   7     1209.68     1134.61     21.26 o 
   4   4   7      707.72      705.51     13.45 o 
   5   4   7      143.92      162.08      7.51 o 
   6   4   7      143.93      139.21      9.08 o 
   7   4   7      845.92      778.96     19.49 o 
   8   4   7       43.16       53.46     10.43 o 
   9   4   7        6.11        3.54     10.18 o 
  10   4   7      302.58      288.36     24.86 o 
  11   4   7      155.04      141.40     14.58 o 
  12   4   7       23.02       34.83     12.66 o 
 -15   5   7        0.69       -9.56     21.14 o 
 -14   5   7      106.83      101.21     24.03 o 
 -13   5   7      143.48       97.74     45.43 o 
 -12   5   7       24.61       -0.55     25.35 o 
 -11   5   7        6.05       22.02     17.15 o 
 -10   5   7      122.83      161.15     20.32 o 
  -9   5   7      344.00      407.65     25.67 o 
  -8   5   7       37.31       48.92     10.73 o 
  -7   5   7      542.09      522.05     22.13 o 
  -6   5   7      185.23      227.70     13.38 o 
  -5   5   7      284.95      278.22     13.89 o 
  -4   5   7       43.79       32.52     15.09 o 
  -3   5   7      257.58      290.69     26.08 o 
  -2   5   7     1009.73      941.23     46.88 o 
  -1   5   7      449.56      453.58     30.91 o 
   0   5   7      157.28      171.56     13.66 o 
   1   5   7      473.16      443.94     20.22 o 
   2   5   7      497.47      512.34     13.66 o 
   3   5   7       38.45       44.31      5.64 o 
   4   5   7       40.74       52.88      6.13 o 
   5   5   7      343.49      342.61     11.39 o 
   6   5   7       60.60       73.20      7.59 o 
   7   5   7        8.88        8.79      7.63 o 
   8   5   7      176.63      181.11     11.66 o 
   9   5   7      296.53      293.34     15.90 o 
  10   5   7        2.19        2.70     11.23 o 
  11   5   7       32.00       24.60     12.15 o 
  12   5   7       89.74       89.79     14.32 o 
 -15   6   7        4.21      -47.15     24.50 o 
 -14   6   7        0.47       -3.77     20.91 o 
 -13   6   7        3.56       -6.03     19.42 o 
 -12   6   7        7.75      -20.71     26.34 o 
 -11   6   7      198.03      213.63     23.13 o 
 -10   6   7       20.43       21.84     14.50 o 
  -9   6   7        3.56        0.99     11.39 o 
  -8   6   7       59.31       68.60     12.34 o 
  -7   6   7       74.68       62.00     13.16 o 
  -6   6   7       10.51        1.28     11.13 o 
  -5   6   7      100.24      109.44     14.19 o 
  -4   6   7        0.84       -9.25     13.67 o 
  -3   6   7        3.81       11.78     14.30 o 
  -2   6   7       99.42      105.72     19.70 o 
  -1   6   7       89.31      106.08     12.82 o 
   0   6   7       79.39       87.96     12.38 o 
   1   6   7        0.08        3.92      5.03 o 
   2   6   7       68.80       60.27      8.67 o 
   3   6   7        7.32        4.27      5.43 o 
   4   6   7        0.23        5.95      5.74 o 
   5   6   7       58.85       70.34     10.75 o 
   6   6   7       52.86       50.36      7.63 o 
   7   6   7       21.39       16.23      9.15 o 
   8   6   7       14.67       12.34      8.73 o 
   9   6   7        6.41       -6.79      8.97 o 
  10   6   7        0.54       -4.01     10.72 o 
  11   6   7       12.19       14.58     12.38 o 
 -14   7   7      115.78      136.28     25.92 o 
 -13   7   7      148.92      131.16     24.52 o 
 -12   7   7        1.50        7.86     18.57 o 
 -11   7   7       25.06       27.48     22.10 o 
 -10   7   7       72.63       67.01     14.62 o 
  -9   7   7      366.55      408.50     26.25 o 
  -8   7   7       40.33       22.90     19.45 o 
  -7   7   7      341.47      359.59     22.79 o 
  -6   7   7      303.69      299.38     21.03 o 
  -5   7   7       75.40       68.51     29.71 o 
  -4   7   7        1.93       -7.47     10.24 o 
  -3   7   7     1144.27     1154.86     56.22 o 
  -2   7   7      611.49      586.52     36.24 o 
  -1   7   7       35.91       38.45     11.90 o 
   0   7   7      137.14      131.01     24.53 o 
   1   7   7      494.39      466.99     16.05 o 
   2   7   7      485.80      453.77     14.08 o 
   3   7   7       17.85        8.50      6.05 o 
   4   7   7      356.98      338.19     12.13 o 
   5   7   7      303.33      324.82     12.26 o 
   6   7   7       29.31       39.80      9.65 o 
   7   7   7        6.31       -1.58      9.21 o 
   8   7   7      263.93      290.53     15.34 o 
   9   7   7      241.72      231.74     13.82 o 
  10   7   7        1.11       -6.32      9.75 o 
  11   7   7       86.27      106.48     14.70 o 
 -13   8   7        2.28      -38.87     19.44 o 
 -12   8   7      113.83       99.63     18.47 o 
 -11   8   7       19.56       36.59     17.89 o 
 -10   8   7       43.01       46.98     18.01 o 
  -9   8   7       37.23       74.07     17.63 o 
  -8   8   7       76.55       84.25     16.75 o 
  -7   8   7       60.81       47.43     15.09 o 
  -6   8   7        4.58        5.53     13.25 o 
  -5   8   7       74.05       66.27     14.43 o 
  -4   8   7      306.69      327.78     21.56 o 
  -3   8   7       85.59      103.17     21.78 o 
  -2   8   7       41.47       49.84     14.24 o 
  -1   8   7      143.84      170.31     12.46 o 
   0   8   7      213.84      233.44     12.51 o 
   1   8   7       18.58       22.41      7.54 o 
   2   8   7        1.42        7.95      7.04 o 
   3   8   7      209.34      228.44     11.36 o 
   4   8   7      201.88      226.94     16.55 o 
   5   8   7        5.07        4.72      8.78 o 
   6   8   7       73.64       87.43     10.90 o 
   7   8   7       31.19       27.48     11.57 o 
   8   8   7       41.33       29.54     11.06 o 
   9   8   7        0.89        7.91      9.98 o 
  10   8   7       55.93       56.80     11.75 o 
 -12   9   7        5.98       26.71     28.10 o 
 -11   9   7       33.35       33.43     27.34 o 
 -10   9   7        0.77        0.47     16.53 o 
  -9   9   7        0.96      -10.20     15.48 o 
  -8   9   7       22.57       25.59     15.39 o 
  -7   9   7        3.67       11.39     14.18 o 
  -6   9   7       31.68       25.04     19.12 o 
  -5   9   7        1.76       -4.23     13.01 o 
  -4   9   7        3.34       -4.82     10.20 o 
  -3   9   7      324.91      288.26     20.72 o 
  -2   9   7        2.74        6.69     12.83 o 
  -1   9   7        3.08        4.41      7.25 o 
   0   9   7        3.87        3.17      7.31 o 
   1   9   7      131.00      133.57     14.98 o 
   2   9   7        1.49       -3.67     17.09 o 
   3   9   7        4.06        5.86     10.33 o 
   4   9   7       22.81       10.18     10.25 o 
   5   9   7       29.92       23.68      9.90 o 
   6   9   7        0.51       -6.07      9.75 o 
   7   9   7       56.04       53.82     11.26 o 
   8   9   7        5.91       19.54     12.42 o 
   9   9   7        5.32       -7.37     10.39 o 
 -11  10   7       87.87      127.00     34.25 o 
 -10  10   7        3.98      -20.52     25.38 o 
  -9  10   7        1.89      -34.95     23.05 o 
  -8  10   7      286.24      311.92     39.93 o 
  -7  10   7       57.00       70.57     17.27 o 
  -6  10   7        4.60       22.34     15.04 o 
  -5  10   7       56.41       56.72     13.03 o 
  -4  10   7      319.39      334.37     18.92 o 
  -3  10   7       61.18       78.75     15.79 o 
  -2  10   7       13.99       10.23     13.39 o 
  -1  10   7      129.14      123.00     12.96 o 
   0  10   7      414.91      455.41     16.99 o 
   1  10   7       24.23       19.04     10.90 o 
   2  10   7       80.57       72.14     13.06 o 
   3  10   7       95.04      104.92     11.75 o 
   4  10   7       85.61       96.30     11.81 o 
   5  10   7       46.07       32.86     10.57 o 
   6  10   7      230.62      241.51     13.74 o 
   7  10   7        8.82       -3.29     11.48 o 
   8  10   7      105.74      114.15     13.89 o 
  -9  11   7      145.35      190.77     36.59 o 
  -8  11   7        5.23        3.35     26.96 o 
  -7  11   7       29.14       -0.07     25.71 o 
  -6  11   7       39.09       52.04     31.41 o 
  -5  11   7        4.81       -2.05     12.51 o 
  -4  11   7      108.30       88.46     14.08 o 
  -3  11   7      145.34      112.02     17.18 o 
  -2  11   7       17.86       15.40     14.02 o 
  -1  11   7        0.59      -14.55     10.60 o 
   0  11   7       23.86       14.26     11.61 o 
   1  11   7        6.91       26.10     12.05 o 
   2  11   7      113.09      100.16     11.88 o 
   3  11   7       10.07       14.55     13.01 o 
   4  11   7       32.68       31.76     12.45 o 
   5  11   7       66.36       72.01     17.97 o 
   6  11   7        4.60        9.78     16.15 o 
  -7  12   7        0.26      -18.56     16.76 o 
  -6  12   7       23.67       31.12     21.34 o 
  -5  12   7        2.57       20.54     16.99 o 
  -4  12   7       62.88       51.90     22.64 o 
  -3  12   7       10.08       13.10     15.25 o 
  -2  12   7        0.50        1.61     12.45 o 
  -1  12   7       55.85       21.86     18.55 o 
   0  12   7       22.72       10.06     12.54 o 
   1  12   7        3.96        0.42     12.09 o 
   2  12   7       48.30       37.63     15.46 o 
   3  12   7        3.29      -18.81     15.02 o 
   4  12   7        1.61        7.16     15.70 o 
  -3  13   7       79.99       47.29     24.84 o 
  -2  13   7       26.80       12.88     23.20 o 
  -1  13   7        0.41       -5.90     20.68 o 
   0  13   7       10.95       -5.04     15.00 o 
 -16   0   8       26.17       -8.96     26.30 o 
 -15   0   8       13.08       -6.46     14.25 o 
 -14   0   8      332.81      339.43     22.41 o 
 -13   0   8       32.70       31.52     12.15 o 
 -12   0   8       66.14       62.91      9.47 o 
 -11   0   8      268.54      303.47     37.44 o 
 -10   0   8      232.10      288.32     33.75 o 
  -9   0   8       80.00       94.39     22.70 o 
  -8   0   8       80.79       95.53     19.92 o 
  -7   0   8      468.84      462.01     33.31 o 
  -6   0   8      595.93      620.33     37.47 o 
  -5   0   8       19.96       51.14     16.29 o 
  -4   0   8       68.85       55.28     16.38 o 
  -3   0   8     3605.50     3466.44    132.05 o 
  -2   0   8      117.96      135.18     18.94 o 
  -1   0   8        1.07        8.16     10.18 o 
   0   0   8      224.67      254.37     16.21 o 
   1   0   8      866.42      847.55     29.88 o 
   2   0   8     1144.91     1175.53     30.08 o 
   3   0   8      322.11      300.60     14.41 o 
   4   0   8      394.01      398.21     13.85 o 
   5   0   8      475.42      484.02     18.55 o 
   6   0   8       23.87       30.43      9.72 o 
   7   0   8      326.48      322.21     21.59 o 
   8   0   8      198.84      176.96     37.54 o 
   9   0   8      307.92      278.60     23.36 o 
  10   0   8        4.67        0.86     15.96 o 
  11   0   8      206.61      187.35     22.63 o 
  12   0   8      225.33      188.06     34.41 o 
 -16   1   8       25.32        9.83     10.70 o 
 -15   1   8       51.07       24.25     11.26 o 
 -14   1   8        0.53      -13.91      8.48 o 
 -13   1   8        0.51        3.20      7.29 o 
 -12   1   8      122.87      135.63     16.19 o 
 -11   1   8       46.56       42.07     17.22 o 
 -10   1   8        4.03        8.61     13.75 o 
  -9   1   8        6.19       25.63     13.11 o 
  -8   1   8      491.83      433.05     23.64 o 
  -7   1   8       28.90       29.15     11.77 o 
  -6   1   8       38.15       23.01     10.41 o 
  -5   1   8      100.55      108.41     13.05 o 
  -4   1   8       68.96       71.66     26.75 o 
  -3   1   8      381.54      401.21     19.74 o 
  -2   1   8      198.99      242.43     20.82 o 
  -1   1   8      195.50      220.92     12.42 o 
   0   1   8      244.80      277.61     13.78 o 
   1   1   8        0.05        9.28      6.37 o 
   2   1   8       95.58      102.19      7.05 o 
   3   1   8      129.88      156.10      9.94 o 
   4   1   8       99.32       97.57      7.64 o 
   5   1   8        0.30       -4.85      6.57 o 
   6   1   8      154.08      155.33     10.14 o 
   7   1   8       38.90       37.62      8.49 o 
   8   1   8       66.67       76.98      9.63 o 
   9   1   8       32.89       37.73      9.85 o 
  10   1   8       74.99       62.91     12.52 o 
  11   1   8       20.79       21.41     14.83 o 
  12   1   8        5.99       -7.10     18.16 o 
 -16   2   8       19.77        8.07     10.57 o 
 -15   2   8        6.97       -6.54      9.35 o 
 -14   2   8       71.10       71.86     14.42 o 
 -13   2   8       51.96       55.72     12.89 o 
 -12   2   8       15.80       31.96     25.02 o 
 -11   2   8       28.88       26.97      9.43 o 
 -10   2   8      102.41      112.27      9.54 o 
  -9   2   8        8.79       11.33     12.37 o 
  -8   2   8        0.27       12.33     11.59 o 
  -7   2   8      240.98      204.99     17.61 o 
  -6   2   8      177.94      177.42     15.49 o 
  -5   2   8        6.45        1.32     14.79 o 
  -4   2   8      114.04      118.40     14.70 o 
  -3   2   8      420.66      455.80     20.94 o 
  -2   2   8      512.93      501.73     21.76 o 
  -1   2   8       15.88        2.64      9.04 o 
   0   2   8       52.02       60.45     16.25 o 
   1   2   8      322.93      324.38     11.81 o 
   2   2   8      218.04      231.85     16.34 o 
   3   2   8        0.29       -5.49      6.97 o 
   4   2   8      234.00      247.98     11.90 o 
   5   2   8       32.04       22.44      7.65 o 
   6   2   8       36.19       51.53      8.71 o 
   7   2   8       99.01       97.17      9.60 o 
   8   2   8       69.83       84.24      9.94 o 
   9   2   8       80.65       81.16     10.70 o 
  10   2   8        4.08        2.01     11.08 o 
  11   2   8       47.37       34.64     12.58 o 
  12   2   8      105.65       92.23     16.90 o 
 -15   3   8      171.08      141.91     26.62 o 
 -14   3   8        4.17      -11.48     20.88 o 
 -13   3   8       47.70       46.26     20.19 o 
 -12   3   8      205.66      253.94     25.97 o 
 -11   3   8      213.63      241.05     31.76 o 
 -10   3   8       19.13       36.35     16.22 o 
  -9   3   8      193.63      233.43     29.61 o 
  -8   3   8     1094.80     1014.11     38.17 o 
  -7   3   8       53.61       81.46     27.23 o 
  -6   3   8       62.08       66.98     26.80 o 
  -5   3   8      589.63      568.77     33.38 o 
  -4   3   8      374.41      382.66     19.38 o 
  -3   3   8      552.73      534.26     23.37 o 
  -2   3   8      493.66      504.71     22.06 o 
  -1   3   8     1100.89     1080.48     51.58 o 
   0   3   8      453.55      482.71     24.32 o 
   1   3   8        0.97       -2.64      6.20 o 
   2   3   8      390.94      396.45     14.49 o 
   3   3   8      709.67      679.84     15.91 o 
   4   3   8      226.68      233.29     15.69 o 
   5   3   8       62.75       65.61      5.95 o 
   6   3   8      259.00      266.72     12.30 o 
   7   3   8      428.38      417.19     15.11 o 
   8   3   8       55.24       62.48      9.60 o 
   9   3   8      147.11      121.68     12.74 o 
  10   3   8      244.66      262.68     20.02 o 
  11   3   8       69.71       55.56     13.24 o 
 -15   4   8        0.62       -3.62     22.42 o 
 -14   4   8       21.10       -5.86     51.96 o 
 -13   4   8       11.68      -10.94     19.43 o 
 -12   4   8       78.28      106.54     22.30 o 
 -11   4   8        0.68       17.57     17.46 o 
 -10   4   8      183.67      250.96     54.27 o 
  -9   4   8        2.32      -10.55     23.96 o 
  -8   4   8        8.05       20.30     12.87 o 
  -7   4   8       27.91       20.05     11.44 o 
  -6   4   8        9.23        4.79     10.83 o 
  -5   4   8      218.27      224.59     16.69 o 
  -4   4   8       43.51        7.13     14.27 o 
  -3   4   8      224.58      228.05     24.72 o 
  -2   4   8       67.18       84.01     19.19 o 
  -1   4   8        0.14      -13.48     14.08 o 
   0   4   8       51.21       60.06     16.48 o 
   1   4   8       21.09       24.69     10.10 o 
   2   4   8      110.78      118.89     10.95 o 
   3   4   8       62.46       65.79      8.69 o 
   4   4   8      211.49      214.74     10.37 o 
   5   4   8       71.04       78.35      6.71 o 
   6   4   8        2.34        5.55      6.12 o 
   7   4   8        3.50       -8.28      8.17 o 
   8   4   8       25.39       10.40     15.05 o 
   9   4   8       58.03       71.51     12.28 o 
  10   4   8        0.24       -9.66     11.16 o 
  11   4   8        0.35        9.20     11.86 o 
 -14   5   8        0.55      -20.81     20.71 o 
 -13   5   8       67.75       51.33     22.35 o 
 -12   5   8        6.65        8.17     18.95 o 
 -11   5   8      112.01      133.81     28.78 o 
 -10   5   8       17.97       27.42     17.62 o 
  -9   5   8      133.42      131.97     18.42 o 
  -8   5   8       87.43      106.24     27.88 o 
  -7   5   8        1.56      -10.12      8.56 o 
  -6   5   8       14.27       25.26     18.40 o 
  -5   5   8      306.94      296.69     29.01 o 
  -4   5   8      215.77      220.70     24.56 o 
  -3   5   8        1.03        6.47     14.65 o 
  -2   5   8      294.49      258.87     25.22 o 
  -1   5   8      170.16      164.82     21.91 o 
   0   5   8      126.75      160.70     17.39 o 
   1   5   8        4.39        0.86     11.41 o 
   2   5   8      153.94      147.59     14.35 o 
   3   5   8      448.25      424.25     13.52 o 
   4   5   8       12.85       -4.61      7.67 o 
   5   5   8        8.18        1.49      5.98 o 
   6   5   8      174.02      189.82     12.29 o 
   7   5   8       98.20       98.16     15.31 o 
   8   5   8        0.91        5.54     10.20 o 
   9   5   8       94.41       87.24     12.57 o 
  10   5   8       46.03       34.39     16.09 o 
  11   5   8       37.40       18.89     17.07 o 
 -14   6   8       93.02       99.35     25.55 o 
 -13   6   8      158.86      126.02     24.59 o 
 -12   6   8       51.54       22.61     19.70 o 
 -11   6   8       16.55        8.54     16.63 o 
 -10   6   8      427.39      498.07     65.62 o 
  -9   6   8      126.19      162.39     29.75 o 
  -8   6   8        1.86       -1.79     12.73 o 
  -7   6   8      229.91      244.90     43.31 o 
  -6   6   8      300.95      282.70     29.80 o 
  -5   6   8      299.74      324.47     30.94 o 
  -4   6   8      150.76      128.14     22.73 o 
  -3   6   8      210.00      188.12     24.88 o 
  -2   6   8      350.72      378.10     31.19 o 
  -1   6   8        0.30       -5.90     10.36 o 
   0   6   8      282.45      306.72     19.16 o 
   1   6   8      228.13      232.89     17.29 o 
   2   6   8      217.36      232.37     17.31 o 
   3   6   8        1.73       -0.52      7.36 o 
   4   6   8      851.72      846.11     18.53 o 
   5   6   8      205.47      234.16     14.49 o 
   6   6   8       31.27       36.68      9.58 o 
   7   6   8        4.32        0.40      8.66 o 
   8   6   8      193.90      194.06     14.25 o 
   9   6   8      185.24      185.04     14.92 o 
  10   6   8        0.38       11.62     11.93 o 
 -13   7   8        2.25        6.34     20.82 o 
 -12   7   8        5.49       14.86     25.98 o 
 -11   7   8        0.48       -7.99     24.06 o 
 -10   7   8      128.28      154.40     30.62 o 
  -9   7   8       94.43      104.25     22.86 o 
  -8   7   8       46.82       54.03     15.63 o 
  -7   7   8        2.96        1.06     17.58 o 
  -6   7   8        3.99        2.26     18.15 o 
  -5   7   8        2.22       -9.38     17.84 o 
  -4   7   8       24.83       35.48     18.03 o 
  -3   7   8       18.52       -6.82     16.19 o 
  -2   7   8       67.85       74.27     14.38 o 
  -1   7   8      252.68      253.20     18.67 o 
   0   7   8        5.39        6.04     21.23 o 
   1   7   8       12.28       20.53     22.26 o 
   2   7   8       16.15       21.67      9.82 o 
   3   7   8        0.76       -5.05      8.14 o 
   4   7   8      154.33      158.06     12.13 o 
   5   7   8       74.01       75.84     10.54 o 
   6   7   8       61.39       63.76     10.88 o 
   7   7   8      157.17      170.98     13.38 o 
   8   7   8        6.22        0.32      9.76 o 
   9   7   8        1.02       -2.55     12.54 o 
 -12   8   8       10.98       13.26     27.69 o 
 -11   8   8      122.48      135.12     30.87 o 
 -10   8   8       21.01        1.61     17.72 o 
  -9   8   8      263.99      273.40     24.75 o 
  -8   8   8       22.51       17.44     15.47 o 
  -7   8   8       69.17       88.80     17.34 o 
  -6   8   8      215.77      192.51     23.20 o 
  -5   8   8        3.05      -14.87     16.83 o 
  -4   8   8        6.70        4.07     19.07 o 
  -3   8   8      115.82      102.81     15.50 o 
  -2   8   8      124.48      132.70     30.64 o 
  -1   8   8        4.83       28.97     16.87 o 
   0   8   8      136.41      168.38     17.54 o 
   1   8   8      158.45      152.37     16.04 o 
   2   8   8       19.47       13.12     11.00 o 
   3   8   8        7.82        5.32     11.32 o 
   4   8   8       68.48       71.71     11.52 o 
   5   8   8      260.72      282.13     14.43 o 
   6   8   8        1.15       -8.12     11.93 o 
   7   8   8        1.80       -2.69     10.04 o 
   8   8   8      110.12      143.58     12.96 o 
 -11   9   8       18.74       20.97     19.46 o 
 -10   9   8       18.99       13.23     18.78 o 
  -9   9   8      213.27      201.71     23.02 o 
  -8   9   8       93.17       92.27     18.51 o 
  -7   9   8        8.13       16.13     15.47 o 
  -6   9   8        6.92       12.41     18.74 o 
  -5   9   8       42.72       40.76     22.13 o 
  -4   9   8      347.67      343.32     23.38 o 
  -3   9   8       10.34       20.87     14.42 o 
  -2   9   8       48.99       33.29     14.89 o 
  -1   9   8      132.23      140.36     17.52 o 
   0   9   8       59.20       81.52     12.53 o 
   1   9   8        0.07       11.24     11.42 o 
   2   9   8      175.35      174.83     18.68 o 
   3   9   8      164.50      183.46     14.86 o 
   4   9   8       19.23       28.73     11.87 o 
   5   9   8       28.33       48.94     12.04 o 
   6   9   8       79.76       78.41     11.98 o 
   7   9   8      103.12      104.58     13.04 o 
 -10  10   8        2.20      -26.39     26.36 o 
  -9  10   8        0.09       -1.11     17.10 o 
  -8  10   8        8.53       -2.92     16.50 o 
  -7  10   8        1.40       29.03     16.17 o 
  -6  10   8        5.29       -5.31     15.37 o 
  -5  10   8        0.80       -9.73     14.63 o 
  -4  10   8       11.64        4.09     15.08 o 
  -3  10   8       45.19       38.81     15.85 o 
  -2  10   8        5.01       -1.52     14.46 o 
  -1  10   8        4.53       -2.05     21.06 o 
   0  10   8        0.10       -1.96     10.04 o 
   1  10   8       14.12       17.26     14.02 o 
   2  10   8       78.14       70.61     11.11 o 
   3  10   8        6.55       -3.83     10.16 o 
   4  10   8        0.64      -14.57      9.77 o 
   5  10   8        1.44       -5.49     10.93 o 
   6  10   8        6.13       27.08     14.03 o 
  -8  11   8        8.23       -0.47     24.37 o 
  -7  11   8       39.32       43.77     16.54 o 
  -6  11   8       10.85       -2.24     16.02 o 
  -5  11   8       17.18       25.58     15.86 o 
  -4  11   8      162.71      142.72     19.02 o 
  -3  11   8       53.11       42.17     16.53 o 
  -2  11   8        1.87        7.47     15.36 o 
  -1  11   8       57.97       50.10     13.41 o 
   0  11   8        8.31       15.99     17.85 o 
   1  11   8        2.48        2.42     12.43 o 
   2  11   8       53.27       33.43     11.44 o 
   3  11   8       61.73       46.40     13.33 o 
   4  11   8       11.56       21.05     15.36 o 
  -5  12   8        5.25      -24.78     23.39 o 
  -4  12   8        0.28       -8.68     15.83 o 
  -3  12   8       70.91       98.17     24.88 o 
  -2  12   8      117.60      114.60     15.91 o 
  -1  12   8        0.60       -6.28     21.01 o 
   0  12   8        1.09       -8.30     15.49 o 
   1  12   8       77.79       59.62     17.68 o 
 -15   1   9       59.81       44.96     23.78 o 
 -14   1   9       69.18       44.29     26.77 o 
 -13   1   9       39.00       38.79     21.63 o 
 -12   1   9        7.00        1.73     18.80 o 
 -11   1   9      182.59      174.36     21.79 o 
 -10   1   9      215.54      255.49     23.10 o 
  -9   1   9      369.81      325.07     23.69 o 
  -8   1   9      241.42      229.32     19.31 o 
  -7   1   9      375.96      405.91     23.99 o 
  -6   1   9      197.96      194.02     17.56 o 
  -5   1   9       11.09       11.60     11.26 o 
  -4   1   9       43.84       54.61     11.90 o 
  -3   1   9     1481.60     1492.59     56.05 o 
  -2   1   9       14.21       16.81     10.71 o 
  -1   1   9        1.68        7.68     10.11 o 
   0   1   9      410.68      395.50     17.09 o 
   1   1   9      308.86      339.28     12.37 o 
   2   1   9      106.29       95.34      8.71 o 
   3   1   9      216.29      228.79     11.01 o 
   4   1   9      253.37      261.68     11.85 o 
   5   1   9      425.17      417.13     14.29 o 
   6   1   9        6.95        5.36      8.15 o 
   7   1   9       45.21       38.35      9.31 o 
   8   1   9      281.13      280.98     16.12 o 
   9   1   9       87.95       84.17     13.17 o 
  10   1   9        2.93       -4.59     11.58 o 
  11   1   9       63.00       67.16     16.50 o 
 -15   2   9       47.37       32.02     24.34 o 
 -14   2   9       22.92        2.21     21.47 o 
 -13   2   9       15.36       -0.82     20.29 o 
 -12   2   9      133.84      175.11     58.02 o 
 -11   2   9       17.45       17.55     22.62 o 
 -10   2   9       94.48       93.51     17.99 o 
  -9   2   9       54.31       75.00     16.06 o 
  -8   2   9      158.27      188.81     19.05 o 
  -7   2   9        8.92       -1.96     12.14 o 
  -6   2   9       63.24       74.13     13.27 o 
  -5   2   9      378.27      377.52     21.57 o 
  -4   2   9      234.58      230.19     30.54 o 
  -3   2   9      123.61      162.70     16.19 o 
  -2   2   9      215.30      228.99     16.92 o 
  -1   2   9      138.08      180.60     22.89 o 
   0   2   9       65.50       57.05     11.52 o 
   1   2   9        1.05        4.09      8.37 o 
   2   2   9      695.48      658.36     18.78 o 
   3   2   9      136.13      133.50      9.48 o 
   4   2   9        2.13       -4.80      6.54 o 
   5   2   9      109.47      123.43     10.00 o 
   6   2   9      302.00      302.45     13.28 o 
   7   2   9        8.59       12.72      8.93 o 
   8   2   9        9.38       11.39      9.52 o 
   9   2   9      101.87       87.59     11.29 o 
  10   2   9       97.04       90.66     16.12 o 
 -14   3   9        5.58       -3.33     22.13 o 
 -13   3   9        0.05       27.03     21.49 o 
 -12   3   9        8.45       29.86     19.92 o 
 -11   3   9       38.53       25.45     18.43 o 
 -10   3   9        0.14        3.41     15.68 o 
  -9   3   9        6.07        7.45     14.20 o 
  -8   3   9        1.79        8.62     15.91 o 
  -7   3   9        1.99        2.99     13.86 o 
  -6   3   9        4.61       20.62     11.52 o 
  -5   3   9       17.18       25.40     11.12 o 
  -4   3   9       96.66      113.79     27.75 o 
  -3   3   9       64.41       46.34     18.72 o 
  -2   3   9       24.83       18.85     15.69 o 
  -1   3   9        0.92        2.78     15.72 o 
   0   3   9       17.36       12.40     15.07 o 
   1   3   9        3.86        1.51      9.72 o 
   2   3   9       39.49       62.98     12.20 o 
   3   3   9       32.89       30.27      8.82 o 
   4   3   9       14.05       17.22      8.68 o 
   5   3   9       25.68       32.17      8.56 o 
   6   3   9       16.17        5.16      8.33 o 
   7   3   9        1.83       -2.45      9.15 o 
   8   3   9        2.71       14.47     10.79 o 
   9   3   9        0.06        4.05     11.23 o 
  10   3   9        1.15        5.75     11.88 o 
 -14   4   9        0.14       -9.06     14.49 o 
 -13   4   9       98.37       98.38     11.69 o 
 -12   4   9       96.77      110.82     22.39 o 
 -11   4   9       19.58       35.15     18.90 o 
 -10   4   9        1.57        8.83     15.13 o 
  -9   4   9      264.77      302.32     32.11 o 
  -8   4   9      221.32      243.68     44.32 o 
  -7   4   9        7.10        8.22     11.82 o 
  -6   4   9       58.00       58.46     23.27 o 
  -5   4   9      311.95      315.06     30.81 o 
  -4   4   9      325.82      369.96     31.10 o 
  -3   4   9       19.27       19.89     17.87 o 
  -2   4   9      201.83      187.49     23.52 o 
  -1   4   9      373.41      403.07     32.96 o 
   0   4   9       33.06       16.87     14.10 o 
   1   4   9        4.33       -2.12     10.72 o 
   2   4   9      351.28      365.55     19.34 o 
   3   4   9      363.03      373.82     15.71 o 
   4   4   9        4.54       16.80     10.47 o 
   5   4   9      175.09      163.59     12.47 o 
   6   4   9       96.90       98.32     18.04 o 
   7   4   9      144.01      166.51     13.72 o 
   8   4   9        1.31        4.09     10.39 o 
   9   4   9      110.74       97.69     13.50 o 
  10   4   9       85.64       81.11     16.30 o 
 -13   5   9       44.18        2.75     21.06 o 
 -12   5   9        8.15       21.44     20.12 o 
 -11   5   9       33.00       48.40     35.45 o 
 -10   5   9      400.04      446.86     64.40 o 
  -9   5   9        4.46       10.43     27.99 o 
  -8   5   9       67.44       87.29     16.39 o 
  -7   5   9      135.94      146.73     26.27 o 
  -6   5   9       37.45        9.94     19.51 o 
  -5   5   9       22.80       53.23     19.07 o 
  -4   5   9      108.17       89.28     22.13 o 
  -3   5   9      239.81      234.21     26.20 o 
  -2   5   9      467.57      435.72     32.83 o 
  -1   5   9       53.10       47.95     12.39 o 
   0   5   9      102.15      122.88     14.86 o 
   1   5   9      205.23      199.90     19.75 o 
   2   5   9       55.83       39.00     12.10 o 
   3   5   9       18.08        8.46      8.15 o 
   4   5   9      374.90      352.07     15.16 o 
   5   5   9        9.15       -4.80     11.13 o 
   6   5   9      115.12      128.62     12.70 o 
   7   5   9       74.61       60.46     11.95 o 
   8   5   9      122.31      126.23     13.69 o 
   9   5   9       30.00       54.85     12.97 o 
 -13   6   9        0.29       16.64     21.88 o 
 -12   6   9       53.17       31.70     20.56 o 
 -11   6   9        7.56       11.46     19.17 o 
 -10   6   9       30.68       51.14     25.76 o 
  -9   6   9       82.78       73.05     24.28 o 
  -8   6   9       22.99        7.96     21.34 o 
  -7   6   9        7.66      -10.35     19.98 o 
  -6   6   9       61.85       58.78     20.93 o 
  -5   6   9       31.76       64.31     21.72 o 
  -4   6   9       85.09      112.35     22.35 o 
  -3   6   9       12.53       12.44     17.84 o 
  -2   6   9       57.81       57.05     14.08 o 
  -1   6   9        2.34        3.67     11.76 o 
   0   6   9       20.74       25.92     22.67 o 
   1   6   9       29.98       47.28     13.48 o 
   2   6   9        5.61        1.18     11.65 o 
   3   6   9       12.82       19.78      8.75 o 
   4   6   9        0.31       18.56     10.55 o 
   5   6   9        0.64      -17.81      8.90 o 
   6   6   9       35.65       15.76     15.65 o 
   7   6   9        8.69       15.24     10.88 o 
   8   6   9        0.13      -10.19     11.06 o 
   9   6   9        4.09       -2.94     11.80 o 
 -12   7   9        6.75        8.05     28.35 o 
 -11   7   9       46.13       72.17     30.59 o 
 -10   7   9       85.76      107.90     29.74 o 
  -9   7   9        2.45        6.85     23.55 o 
  -8   7   9       59.50       14.27     21.31 o 
  -7   7   9       49.44       68.16     24.59 o 
  -6   7   9      136.72      130.35     26.52 o 
  -5   7   9        2.49        2.62     18.56 o 
  -4   7   9      288.87      292.71     31.44 o 
  -3   7   9      148.16      155.70     25.10 o 
  -2   7   9       94.31      104.89     15.74 o 
  -1   7   9        8.54       24.78     13.67 o 
   0   7   9      200.12      202.35     18.17 o 
   1   7   9      154.30      142.50     16.81 o 
   2   7   9       38.11       32.11     11.62 o 
   3   7   9       58.19       56.25     14.78 o 
   4   7   9       99.31      111.09     14.09 o 
   5   7   9       50.98       75.67     12.53 o 
   6   7   9        2.04       -0.72     10.13 o 
   7   7   9       61.95       68.30     12.44 o 
   8   7   9      114.31      126.31     14.22 o 
 -11   8   9       39.91        5.65     27.24 o 
 -10   8   9        0.39       -0.60     25.22 o 
  -9   8   9       25.85        1.86     24.69 o 
  -8   8   9       49.83       39.71     25.19 o 
  -7   8   9        0.49        8.65     22.86 o 
  -6   8   9        0.80      -24.69     20.93 o 
  -5   8   9      151.51       93.89     25.03 o 
  -4   8   9       36.08       29.33     22.19 o 
  -3   8   9        1.63       22.29     14.63 o 
  -2   8   9       61.19       76.63     16.03 o 
  -1   8   9      100.68       93.98     16.15 o 
   0   8   9        4.97       20.43     14.38 o 
   1   8   9       25.04       10.79     13.86 o 
   2   8   9       32.53       41.75     11.87 o 
   3   8   9      202.42      207.18     20.77 o 
   4   8   9        1.08       -0.04     10.80 o 
   5   8   9       32.11       21.38     11.48 o 
   6   8   9        1.77       -4.39     11.83 o 
   7   8   9       46.09       32.11     11.72 o 
 -10   9   9       14.18        2.89     18.33 o 
  -9   9   9        2.90       24.88     25.70 o 
  -8   9   9        0.21      -20.65     22.57 o 
  -7   9   9        7.97      -21.31     22.13 o 
  -6   9   9       13.66        0.25     22.13 o 
  -5   9   9       13.52       -2.01     14.63 o 
  -4   9   9       58.55       58.21     16.64 o 
  -3   9   9       10.85        6.58     15.17 o 
  -2   9   9        0.07        2.68     15.15 o 
  -1   9   9        0.85       -4.76     24.15 o 
   0   9   9        8.39       13.74     14.68 o 
   1   9   9        9.25       12.27     14.13 o 
   2   9   9       11.37      -11.72     11.31 o 
   3   9   9       41.14       49.35     12.79 o 
   4   9   9        3.90        0.93     11.48 o 
   5   9   9       16.26       19.02     11.71 o 
  -8  10   9       42.77       14.43     24.78 o 
  -7  10   9        1.62       -8.43     23.71 o 
  -6  10   9       36.41       42.63     18.01 o 
  -5  10   9       46.67       48.54     24.67 o 
  -4  10   9       64.44       62.27     17.65 o 
  -3  10   9       19.88       21.04     16.39 o 
  -2  10   9      175.62      150.58     20.98 o 
  -1  10   9       59.40       57.84     16.97 o 
   0  10   9       51.42       50.32     13.28 o 
   1  10   9        3.24      -12.24     12.43 o 
   2  10   9       36.11       13.43     10.92 o 
   3  10   9      122.06      135.96     15.25 o 
   4  10   9        0.16       -2.54     12.34 o 
  -5  11   9        3.78       -0.86     16.53 o 
  -4  11   9        0.38       -2.40     36.68 o 
  -3  11   9       27.51       31.81     17.58 o 
  -2  11   9        1.13       12.58     22.34 o 
  -1  11   9        0.30      -14.48     12.63 o 
   0  11   9        6.40        1.95     16.37 o 
   1  11   9       28.17       17.18     13.38 o 
 -14   0  10       30.45       58.18     35.42 o 
 -13   0  10       48.68       84.07     34.82 o 
 -12   0  10       50.32       89.59     29.67 o 
 -11   0  10       62.63       78.64     29.58 o 
 -10   0  10        3.25       17.65     22.22 o 
  -9   0  10       26.66       24.56     22.60 o 
  -8   0  10      140.78      155.92     25.44 o 
  -7   0  10      140.32      186.86     27.28 o 
  -6   0  10       85.69       74.82     19.92 o 
  -5   0  10      100.40       88.74     21.66 o 
  -4   0  10      282.54      272.38     28.38 o 
  -3   0  10      360.83      342.08     28.57 o 
  -2   0  10        1.11       -5.18     15.97 o 
  -1   0  10       25.96        8.40     15.56 o 
   0   0  10      197.18      245.59     18.54 o 
   1   0  10      351.72      387.03     17.80 o 
   2   0  10        0.13        1.75      9.72 o 
   3   0  10      112.82      126.24     12.31 o 
   4   0  10      174.75      184.13     18.55 o 
   5   0  10       28.48       19.67     14.47 o 
   6   0  10      100.09      128.80     17.86 o 
   7   0  10       23.07       10.12     15.81 o 
   8   0  10      135.86      126.62     19.90 o 
   9   0  10        6.25       17.88     17.26 o 
 -14   1  10       14.65       29.74     37.28 o 
 -13   1  10        3.96        7.74     19.71 o 
 -12   1  10       18.61       32.00     20.20 o 
 -11   1  10       38.41       59.68     30.42 o 
 -10   1  10       11.57        9.94     27.40 o 
  -9   1  10      134.34      136.39     19.71 o 
  -8   1  10       17.78        9.07     14.22 o 
  -7   1  10        2.39        7.49     12.76 o 
  -6   1  10       26.62       17.01     12.54 o 
  -5   1  10        8.81        2.85     11.95 o 
  -4   1  10      295.67      321.12     21.34 o 
  -3   1  10       54.65       48.47     17.96 o 
  -2   1  10       89.73      106.31     26.57 o 
  -1   1  10       51.23       40.08     10.19 o 
   0   1  10       12.59        7.40      7.93 o 
   1   1  10        0.54        5.10      7.38 o 
   2   1  10      165.87      174.22     10.82 o 
   3   1  10       17.43       26.24      9.45 o 
   4   1  10        0.18       -2.38      7.92 o 
   5   1  10        0.82        3.32      8.32 o 
   6   1  10      111.13      145.35     13.02 o 
   7   1  10       10.16        2.80     11.36 o 
   8   1  10        1.02        6.86     11.71 o 
   9   1  10       30.67       28.80     12.79 o 
 -13   2  10       37.57       -3.23     20.33 o 
 -12   2  10       46.27       32.26     29.67 o 
 -11   2  10        9.12       -1.39     16.79 o 
 -10   2  10       83.10       80.89     18.50 o 
  -9   2  10        5.13      -11.78     14.60 o 
  -8   2  10       45.29       43.58     14.90 o 
  -7   2  10       60.16       48.92     14.91 o 
  -6   2  10        0.73       21.48     12.75 o 
  -5   2  10       16.34        9.43     11.83 o 
  -4   2  10      433.95      404.00     23.07 o 
  -3   2  10       30.38       25.82     12.50 o 
  -2   2  10       48.26       49.28     18.25 o 
  -1   2  10       19.32       23.49     17.99 o 
   0   2  10       69.92       94.95     18.45 o 
   1   2  10      145.63      154.65     12.64 o 
   2   2  10        0.50        1.46      7.74 o 
   3   2  10        1.20        3.46      7.07 o 
   4   2  10      134.50      142.57     10.95 o 
   5   2  10        3.86        0.51      8.34 o 
   6   2  10        1.21       -5.72      8.62 o 
   7   2  10       20.94       14.42      9.41 o 
   8   2  10       45.68       44.56     12.47 o 
   9   2  10        1.00        4.29     12.14 o 
 -13   3  10       69.96       43.97     23.23 o 
 -12   3  10       26.45       21.81     20.65 o 
 -11   3  10       93.87       95.36     20.95 o 
 -10   3  10       42.76       59.99     18.28 o 
  -9   3  10      356.17      338.95     25.44 o 
  -8   3  10       56.51       77.16     16.30 o 
  -7   3  10       21.04       27.72     13.87 o 
  -6   3  10       49.62       47.06     14.00 o 
  -5   3  10      177.76      210.12     44.59 o 
  -4   3  10      362.06      355.34     33.02 o 
  -3   3  10      125.61      117.47     23.61 o 
  -2   3  10      211.74      225.02     27.43 o 
  -1   3  10      319.39      339.55     38.12 o 
   0   3  10        7.45      -21.09     16.10 o 
   1   3  10       32.44       18.40     18.56 o 
   2   3  10      303.89      317.53     24.75 o 
   3   3  10      121.27      131.22     10.87 o 
   4   3  10        0.02       -0.66      9.37 o 
   5   3  10       63.95       53.09      9.89 o 
   6   3  10      159.50      168.35     12.05 o 
   7   3  10       74.06       80.88     12.32 o 
   8   3  10       21.40       16.75     10.28 o 
 -13   4  10        2.79        1.83     20.53 o 
 -12   4  10        1.39       13.36     20.35 o 
 -11   4  10       66.53       63.40     19.49 o 
 -10   4  10       14.39       10.31     16.69 o 
  -9   4  10       16.20       -2.25     14.95 o 
  -8   4  10        0.42        7.26     21.61 o 
  -7   4  10       15.15        8.81     18.37 o 
  -6   4  10       87.67       72.45     23.27 o 
  -5   4  10       67.77       75.04     22.51 o 
  -4   4  10       16.36       18.88     19.51 o 
  -3   4  10        8.89       37.06     18.40 o 
  -2   4  10        0.95       -0.92     18.56 o 
  -1   4  10       31.14       14.54     12.17 o 
   0   4  10        2.40       15.90     11.39 o 
   1   4  10       32.17       30.97     20.33 o 
   2   4  10        1.99        9.34     12.88 o 
   3   4  10       52.82       69.26     12.03 o 
   4   4  10       53.07       59.72     11.47 o 
   5   4  10        0.49        2.95      9.70 o 
   6   4  10        0.30        4.30     10.62 o 
   7   4  10        2.25       12.05     11.14 o 
   8   4  10        9.43       12.86     11.69 o 
 -12   5  10       25.18       55.64     22.61 o 
 -11   5  10       13.07       15.74     19.51 o 
 -10   5  10        0.96       19.83     26.57 o 
  -9   5  10       45.79       55.94     25.35 o 
  -8   5  10        3.50       31.66     23.20 o 
  -7   5  10        0.78        4.07     20.30 o 
  -6   5  10       57.15       46.53     21.81 o 
  -5   5  10       94.86       94.90     23.99 o 
  -4   5  10        0.83       23.20     20.14 o 
  -3   5  10       38.30       28.35     20.58 o 
  -2   5  10       24.51       15.67     13.99 o 
  -1   5  10      128.22      159.15     24.89 o 
   0   5  10        1.91       -5.27     12.42 o 
   1   5  10       51.36       52.42     13.65 o 
   2   5  10       44.68       53.82     10.92 o 
   3   5  10       14.73       35.77     16.02 o 
   4   5  10        1.55        1.84     13.21 o 
   5   5  10      156.30      155.64     14.08 o 
   6   5  10        1.69        2.65     10.90 o 
   7   5  10       13.42       24.00     11.68 o 
 -11   6  10       47.99       -8.87     26.52 o 
 -10   6  10      138.11      118.64     30.31 o 
  -9   6  10        0.28       -6.41     23.39 o 
  -8   6  10       50.74       51.14     24.72 o 
  -7   6  10       79.80       92.06     24.50 o 
  -6   6  10      107.52       60.80     24.50 o 
  -5   6  10        4.24       16.61     19.48 o 
  -4   6  10      143.60      135.02     26.01 o 
  -3   6  10       71.81       64.91     21.34 o 
  -2   6  10       17.89       16.03     17.32 o 
  -1   6  10       67.03       53.39     14.04 o 
   0   6  10       34.10       33.24     13.98 o 
   1   6  10      175.00      188.54     18.20 o 
   2   6  10        2.75       -8.18      9.07 o 
   3   6  10      129.81      162.89     14.75 o 
   4   6  10      218.33      190.92     20.50 o 
   5   6  10        2.04       -4.81     14.25 o 
   6   6  10       17.82       32.16     12.64 o 
   7   6  10       52.05       35.31     12.46 o 
 -10   7  10       30.17       53.86     28.51 o 
  -9   7  10       17.14       52.25     27.50 o 
  -8   7  10       10.69        0.95     21.09 o 
  -7   7  10        4.42       24.75     24.34 o 
  -6   7  10       15.00        5.24     22.32 o 
  -5   7  10       15.96       12.34     22.26 o 
  -4   7  10       20.66       18.22     21.81 o 
  -3   7  10        8.05        9.46     14.33 o 
  -2   7  10       21.38       10.88     13.24 o 
  -1   7  10       10.19        8.87     13.65 o 
   0   7  10        0.14       -3.54     13.06 o 
   1   7  10        0.81      -24.70     12.67 o 
   2   7  10        0.26        2.13      9.39 o 
   3   7  10       66.37       69.14     14.42 o 
   4   7  10       14.33        6.02     11.34 o 
   5   7  10       14.83       34.19     15.68 o 
   6   7  10       36.96       58.34     14.42 o 
  -9   8  10        0.18       32.83     24.78 o 
  -8   8  10       21.44        6.38     22.60 o 
  -7   8  10       56.08       63.83     26.17 o 
  -6   8  10       16.08       35.55     24.78 o 
  -5   8  10        2.10        6.53     23.30 o 
  -4   8  10        5.55       -2.20     14.63 o 
  -3   8  10      154.78      159.81     19.88 o 
  -2   8  10        5.79       -6.89     14.64 o 
  -1   8  10        4.94       32.68     15.51 o 
   0   8  10       70.08       55.70     25.78 o 
   1   8  10       16.47       12.25     11.30 o 
   2   8  10       11.41       10.48     10.47 o 
   3   8  10      150.74      147.51     15.11 o 
   4   8  10        1.99       -4.06     11.19 o 
  -7   9  10        1.51       -3.28     24.34 o 
  -6   9  10       41.99       43.44     26.58 o 
  -5   9  10       31.49       32.90     17.27 o 
  -4   9  10        1.56       20.54     16.29 o 
  -3   9  10        6.00       -8.48     18.22 o 
  -2   9  10      124.37      139.08     18.91 o 
  -1   9  10        6.40      -19.71     14.71 o 
   0   9  10        1.45        5.74     12.80 o 
   1   9  10       24.41       10.47     12.31 o 
   2   9  10       42.25       37.96     13.39 o 
   3   9  10       38.69       42.03     13.35 o 
  -4  10  10        3.03       11.89     16.27 o 
  -3  10  10       23.58       10.62     30.91 o 
  -2  10  10        6.05      -13.12     16.02 o 
  -1  10  10       15.98      -20.82     15.37 o 
 -12   1  11        1.58       18.84     20.90 o 
 -11   1  11      172.87      202.40     25.86 o 
 -10   1  11       97.53      117.69     20.59 o 
  -9   1  11       30.24       48.20     17.70 o 
  -8   1  11       94.86      107.10     33.04 o 
  -7   1  11       30.31       41.21     15.43 o 
  -6   1  11       90.06      110.23     17.51 o 
  -5   1  11        1.72      -10.69     15.41 o 
  -4   1  11      244.17      224.69     25.08 o 
  -3   1  11       24.99       20.75     12.75 o 
  -2   1  11       11.39       33.81     25.86 o 
  -1   1  11      129.80      127.03     23.65 o 
   0   1  11       72.96       59.86     13.74 o 
   1   1  11       74.97       58.58     10.23 o 
   2   1  11       27.41       47.20     13.56 o 
   3   1  11       90.27       89.94      9.38 o 
   4   1  11      125.42      140.32     13.20 o 
   5   1  11       36.33       45.39     13.13 o 
   6   1  11        5.02       -3.15     13.03 o 
   7   1  11       97.77      111.13     15.74 o 
 -12   2  11        0.80       -0.22     19.48 o 
 -11   2  11        2.22       11.87     18.45 o 
 -10   2  11        1.61      -28.11     31.65 o 
  -9   2  11       63.40       97.99     19.59 o 
  -8   2  11       12.62       -4.25     14.17 o 
  -7   2  11        1.67        0.57     14.06 o 
  -6   2  11      143.30      186.21     56.16 o 
  -5   2  11        3.31       -8.86     12.82 o 
  -4   2  11       24.16       20.23     14.25 o 
  -3   2  11       62.24       89.09     21.56 o 
  -2   2  11       78.93      120.47     23.74 o 
  -1   2  11        2.32       18.37     19.19 o 
   0   2  11        4.68       12.36     13.31 o 
   1   2  11       44.44       54.19     10.31 o 
   2   2  11      125.21      146.38     12.14 o 
   3   2  11       19.13       26.47      8.68 o 
   4   2  11       97.60      105.94     11.05 o 
   5   2  11       13.04        9.79      9.38 o 
   6   2  11       21.37       32.60     10.21 o 
   7   2  11        5.85       26.08     12.06 o 
 -12   3  11       46.86       64.63     21.68 o 
 -11   3  11       48.62       54.98     20.45 o 
 -10   3  11       35.66       39.65     18.58 o 
  -9   3  11        5.84       28.85     29.36 o 
  -8   3  11        0.65        8.76     15.03 o 
  -7   3  11        4.84       -1.44     13.84 o 
  -6   3  11        1.01       -1.86     20.80 o 
  -5   3  11        2.85        0.41     20.36 o 
  -4   3  11        3.77       11.24     19.95 o 
  -3   3  11       84.36       87.67     23.87 o 
  -2   3  11       16.74       39.15     19.76 o 
  -1   3  11       28.23       28.98     19.13 o 
   0   3  11        0.47        5.40     19.54 o 
   1   3  11       15.25       22.08     11.86 o 
   2   3  11        9.50       13.18     11.65 o 
   3   3  11        0.48        6.79      9.87 o 
   4   3  11       96.47      100.21     14.23 o 
   5   3  11       97.41      120.57     13.26 o 
   6   3  11       22.37       29.72     11.70 o 
 -11   4  11       23.85        7.07     19.14 o 
 -10   4  11       80.75      101.89     21.61 o 
  -9   4  11       62.67       80.31     27.34 o 
  -8   4  11       16.01       44.35     24.62 o 
  -7   4  11       16.14        4.07     22.26 o 
  -6   4  11       11.63       34.47     21.40 o 
  -5   4  11      287.92      285.16     31.76 o 
  -4   4  11       14.21       15.88     21.59 o 
  -3   4  11       23.81       55.69     22.76 o 
  -2   4  11       70.84       74.82     15.29 o 
  -1   4  11       41.49       53.92     20.93 o 
   0   4  11        6.24        2.78     18.44 o 
   1   4  11      137.71      142.94     24.75 o 
   2   4  11       52.12       24.11     19.89 o 
   3   4  11       58.40       43.74     11.17 o 
   4   4  11       54.96       71.17     13.52 o 
   5   4  11       35.62       32.73     13.20 o 
   6   4  11       30.61       22.33     11.52 o 
 -10   5  11       15.25       25.03     24.94 o 
  -9   5  11        9.35       33.46     25.44 o 
  -8   5  11       49.41       45.14     23.39 o 
  -7   5  11        9.73       21.09     23.01 o 
  -6   5  11        2.69       20.01     21.31 o 
  -5   5  11        3.69        1.61     20.71 o 
  -4   5  11      212.18      189.29     27.69 o 
  -3   5  11       61.47       87.64     25.22 o 
  -2   5  11        9.57       -3.52     12.99 o 
  -1   5  11       54.42       72.60     15.29 o 
   0   5  11       28.16       19.98     22.19 o 
   1   5  11       90.78       84.01     24.81 o 
   2   5  11        1.26       -1.40     11.24 o 
   3   5  11        8.57      -11.25     14.28 o 
   4   5  11       27.09       18.90     12.75 o 
   5   5  11       17.92       31.62     13.35 o 
  -9   6  11        2.45        8.08     25.54 o 
  -8   6  11        0.64       -0.76     21.78 o 
  -7   6  11        1.71       -5.11     23.96 o 
  -6   6  11        3.07       35.45     24.18 o 
  -5   6  11       68.96       64.15     23.42 o 
  -4   6  11        8.69       11.40     20.24 o 
  -3   6  11        0.40        3.75     13.96 o 
  -2   6  11        8.44        3.44     18.64 o 
  -1   6  11       12.67      -23.03     13.40 o 
   0   6  11        6.68        3.80     15.67 o 
   1   6  11       10.10       11.96     14.57 o 
   2   6  11        4.36       13.46     12.26 o 
   3   6  11        0.71       29.86     15.92 o 
   4   6  11        8.53        9.96     12.80 o 
  -8   7  11       38.01       32.61     26.33 o 
  -7   7  11       28.21        9.41     24.59 o 
  -6   7  11        2.25        5.56     23.71 o 
  -5   7  11       20.05       40.85     24.75 o 
  -4   7  11       32.92       14.32     15.54 o 
  -3   7  11      111.84      101.68     17.94 o 
  -2   7  11       13.31       12.28     15.08 o 
  -1   7  11       16.64       30.34     15.17 o 
   0   7  11       47.39       65.14     15.80 o 
   1   7  11       15.50       18.75     12.41 o 
   2   7  11        0.89      -19.67      9.83 o 
   3   7  11       54.14       89.11     18.36 o 
  -6   8  11       33.36       30.81     26.11 o 
  -5   8  11       15.94        9.50     16.37 o 
  -4   8  11       14.53        7.81     15.53 o 
  -3   8  11       49.82       69.86     17.85 o 
  -2   8  11        2.52       -4.35     15.39 o 
  -1   8  11       17.81       31.21     15.55 o 
   0   8  11       20.64       -1.90     17.92 o 
   1   8  11        9.90        6.20     10.76 o 
 -10   0  12        0.27      -20.01     24.69 o 
  -9   0  12        6.55        1.93     23.96 o 
  -8   0  12       39.32       62.00     25.63 o 
  -7   0  12       11.53       12.19     22.00 o 
  -6   0  12        0.04       -6.44     20.46 o 
  -5   0  12       83.64       97.67     24.40 o 
  -4   0  12       39.28       45.11     21.88 o 
  -3   0  12       66.42       68.79     22.54 o 
  -2   0  12       42.82       46.06     20.65 o 
  -1   0  12        5.35       12.50     12.76 o 
   0   0  12       67.51       16.42     19.48 o 
   1   0  12       30.31       25.92     18.88 o 
   2   0  12        0.64       18.59     18.40 o 
   3   0  12      249.58      263.72     22.92 o 
   4   0  12       68.62       71.76     18.02 o 
 -10   1  12       10.50        3.88     18.10 o 
  -9   1  12       14.38       28.36     19.43 o 
  -8   1  12        3.08       14.03     16.10 o 
  -7   1  12        6.02       15.84     18.17 o 
  -6   1  12       74.65       49.29     16.21 o 
  -5   1  12        2.32       -2.68     14.11 o 
  -4   1  12        5.62        7.67     14.58 o 
  -3   1  12       18.78       18.47     20.43 o 
  -2   1  12       48.60       26.36     21.37 o 
  -1   1  12        1.98      -10.83     17.95 o 
   0   1  12        0.34       -7.53     10.06 o 
   1   1  12       12.81       -0.05     10.77 o 
   2   1  12       25.18       23.57     12.00 o 
   3   1  12        0.30       13.72     12.34 o 
   4   1  12        0.52       -3.96     11.03 o 
 -10   2  12        0.06        2.70     17.82 o 
  -9   2  12        9.10       13.45     17.02 o 
  -8   2  12        8.95        1.01     15.03 o 
  -7   2  12        2.25        8.08     14.72 o 
  -6   2  12        4.51       28.25     19.02 o 
  -5   2  12       76.02      106.36     26.49 o 
  -4   2  12       22.67       30.12     22.48 o 
  -3   2  12        9.68       -4.99     20.55 o 
  -2   2  12        0.97      -21.59     19.07 o 
  -1   2  12       22.97       28.98     20.87 o 
   0   2  12       36.19       60.44     14.67 o 
   1   2  12        3.14       -6.85     11.72 o 
   2   2  12        0.46       -7.14      9.65 o 
   3   2  12       20.59        8.57     12.45 o 
   4   2  12        1.99        2.99     12.33 o 
  -9   3  12       28.32       14.60     16.69 o 
  -8   3  12        2.37       32.23     23.39 o 
  -7   3  12        3.07        2.27     21.15 o 
  -6   3  12       48.17       15.53     22.98 o 
  -5   3  12      106.20       99.57     26.68 o 
  -4   3  12        7.28      -25.44     20.27 o 
  -3   3  12       28.92       25.00     22.32 o 
  -2   3  12      157.99      186.73     29.23 o 
  -1   3  12        1.52       -7.17     20.55 o 
   0   3  12        0.47       -5.65     14.20 o 
   1   3  12       93.13      109.91     17.20 o 
   2   3  12       23.01       28.13     11.16 o 
   3   3  12       24.40       33.99     13.50 o 
   4   3  12       23.89       -0.73     15.07 o 
  -9   4  12        0.18       10.45     24.97 o 
  -8   4  12        4.66       13.48     24.56 o 
  -7   4  12       10.20       21.50     24.28 o 
  -6   4  12       10.98        3.28     23.27 o 
  -5   4  12       52.84       86.09     26.23 o 
  -4   4  12       42.25       46.15     24.69 o 
  -3   4  12       17.05        7.42     22.48 o 
  -2   4  12        2.90       -0.88     21.85 o 
  -1   4  12        4.07       12.97     21.88 o 
   0   4  12        0.66       13.29     22.32 o 
   1   4  12       13.09       11.78     12.25 o 
   2   4  12       24.09       37.04     11.46 o 
   3   4  12       28.15       27.16     16.46 o 
  -8   5  12        0.20        9.69     25.22 o 
  -7   5  12       17.51       55.31     24.28 o 
  -6   5  12        0.80        1.07     21.72 o 
  -5   5  12       26.01       48.11     26.08 o 
  -4   5  12       11.52        4.36     23.49 o 
  -3   5  12       11.82       16.86     19.29 o 
  -2   5  12       14.61       -6.31     22.64 o 
  -1   5  12        0.37       27.75     22.41 o 
   0   5  12        0.76        6.00     22.79 o 
   1   5  12       14.82       29.56     16.12 o 
   2   5  12        8.95        6.49     11.04 o 
  -6   6  12        2.11       -0.38     22.00 o 
  -5   6  12        0.99       -6.57     23.20 o 
  -4   6  12      101.16      115.39     18.08 o 
  -3   6  12        8.38       -9.33     14.25 o 
  -2   6  12        1.72       -7.31     14.94 o 
  -1   6  12       12.74      -16.61     22.89 o 
   0   6  12       59.73       64.59     26.17 o 
  -6   1  13        1.97      -16.48     14.54 o 
  -5   1  13        9.67       11.87     22.29 o 
  -4   1  13       13.02       23.23     21.66 o 
  -3   1  13       33.13       43.94     23.05 o 
  -2   1  13       72.87       16.57     22.92 o 
  -1   1  13        7.85        4.78     15.77 o 
   0   1  13       14.45       38.64     20.55 o 
  -6   2  13       28.66       11.81     23.14 o 
  -5   2  13        1.44       12.28     22.35 o 
  -4   2  13        4.88        8.24     22.64 o 
  -3   2  13       11.49      -14.77     20.11 o 
  -2   2  13        0.77        7.70     21.81 o 
  -1   2  13        6.05       21.53     17.71 o 
   0   2  13        0.73      -16.97     29.23 o 
  -5   3  13        0.09       -5.90     21.81 o 
  -4   3  13        1.63       23.77     23.74 o 
  -3   3  13        9.25      -10.29     21.15 o 
  -2   3  13        0.76        5.49     22.51 o 
                                                 
